# Supplementary material for: Probably less than one-tenth of the genes produce only the wild type protein without at least one additional protein isoform in some human cancer cell lines
Source: Oncotarget. 2017 Aug 7;8(47):82714–27. doi: 10.18632/oncotarget.20015 (PMC5669923; doi:10.18632/oncotarget.20015)
Supplement: Supplementary file 2 [file oncotarget-08-82714-s002.xlsx]

## Sheet: Sheet1
Accession	Description	Score	Coverage	# Proteins	# Unique Peptides	# Peptides	# PSMs	# AAs	MW [kDa]	calc. pI
P62988	UBIQUITIN OS=HOMO SAPIENS GN=RPS27A PE=1 SV=1 - [UBIQ_HUMAN]	252.02	0.6974	1	5	5	12	76	8.6	7.25
P62988	ubiquitin os=homo sapiens gn=rps27a pe=1 sv=1 - [ubiq_human]	92.7	0.4474	1	3	3	5	76	8.6	7.25
P62988	ubiquitin os=homo sapiens gn=rps27a pe=1 sv=1 - [ubiq_human]	90.91	0.3289	1	2	2	5	76	8.6	7.25		MB231/MCF7-48 kD
P62988	ubiquitin os=homo sapiens gn=rps27a pe=1 sv=1 - [ubiq_human]	131.51	0.4474	1	3	3	5	76	8.6	7.25		MB231/MCF7-55 kD
P62988	UBIQUITIN OS=HOMO SAPIENS GN=RPS27A PE=1 SV=1 - [UBIQ_HUMAN]	168.68	0.4474	1	3	3	11	76	8.6	7.25		MB231/MCF7-72 kD
P62988	UBIQUITIN OS=HOMO SAPIENS GN=RPS27A PE=1 SV=1 - [UBIQ_HUMAN]	270.25	0.6974	1	5	5	14	76	8.6	7.25
P62306	SMALL NUCLEAR RIBONUCLEOPROTEIN F OS=HOMO SAPIENS GN=SNRPF PE=1 SV=1 - [RUXF_HUMAN]	34.52	0.1512	1	1	1	1	86	9.7	4.67		MB231 - Upper Case
P62306	SMALL NUCLEAR RIBONUCLEOPROTEIN F OS=HOMO SAPIENS GN=SNRPF PE=1 SV=1 - [RUXF_HUMAN]	39.43	0.1512	1	1	1	2	86	9.7	4.67		MCF7 - Lower Case
P62304	SMALL NUCLEAR RIBONUCLEOPROTEIN E OS=HOMO SAPIENS GN=SNRPE PE=1 SV=1 - [RUXE_HUMAN]	36.1	0.1196	2	1	1	2	92	10.8	9.44
P61604	10 KDA HEAT SHOCK PROTEIN, MITOCHONDRIAL OS=HOMO SAPIENS GN=HSPE1 PE=1 SV=2 - [CH10_HUMAN]	0	0.0686	1	1	1	1	102	10.9	8.92
P61604	10 KDA HEAT SHOCK PROTEIN, MITOCHONDRIAL OS=HOMO SAPIENS GN=HSPE1 PE=1 SV=2 - [CH10_HUMAN]	59.92	0.2059	1	2	2	3	102	10.9	8.92
P81605	dermcidin os=homo sapiens gn=dcd pe=1 sv=2 - [dcd_human]	31.36	0.1	1	1	1	2	110	11.3	6.54
P81605	dermcidin os=homo sapiens gn=dcd pe=1 sv=2 - [dcd_human]	45.3	0.1	1	1	1	2	110	11.3	6.54
P62805	HISTONE H4 OS=HOMO SAPIENS GN=HIST1H4A PE=1 SV=2 - [H4_HUMAN]	256.51	0.4078	1	4	4	12	103	11.4	11.36
P62805	histone h4 os=homo sapiens gn=hist1h4a pe=1 sv=2 - [h4_human]	104.52	0.1748	1	2	2	6	103	11.4	11.36
P62805	histone h4 os=homo sapiens gn=hist1h4a pe=1 sv=2 - [h4_human]	110.83	0.1748	1	2	2	4	103	11.4	11.36
P62805	histone h4 os=homo sapiens gn=hist1h4a pe=1 sv=2 - [h4_human]	101	0.1748	1	2	2	5	103	11.4	11.36
P62805	HISTONE H4 OS=HOMO SAPIENS GN=HIST1H4A PE=1 SV=2 - [H4_HUMAN]	184.96	0.2913	1	3	3	7	103	11.4	11.36
P62805	HISTONE H4 OS=HOMO SAPIENS GN=HIST1H4A PE=1 SV=2 - [H4_HUMAN]	227.6	0.2913	1	3	3	11	103	11.4	11.36
P99999	CYTOCHROME C OS=HOMO SAPIENS GN=CYCS PE=1 SV=2 - [CYC_HUMAN]	71.35	0.2095	1	2	2	4	105	11.7	9.57
P99999	CYTOCHROME C OS=HOMO SAPIENS GN=CYCS PE=1 SV=2 - [CYC_HUMAN]	65.3	0.0762	1	1	1	3	105	11.7	9.57
P99999	CYTOCHROME C OS=HOMO SAPIENS GN=CYCS PE=1 SV=2 - [CYC_HUMAN]	97.13	0.1429	1	2	2	4	105	11.7	9.57
P61803	DOLICHYL-DIPHOSPHOOLIGOSACCHARIDE--PROTEIN GLYCOSYLTRANSFERASE SUBUNIT DAD1 OS=HOMO SAPIENS GN=DAD1 PE=1 SV=3 - [DAD1_HUMAN]	40.1	0.1062	1	1	1	1	113	12.5	7.08
Q96KK5	HISTONE H2A TYPE 1-H OS=HOMO SAPIENS GN=HIST1H2AH PE=1 SV=3 - [H2A1H_HUMAN]	21.02	0.2188	15	2	2	3	128	13.9	10.89
O60814	HISTONE H2B TYPE 1-K OS=HOMO SAPIENS GN=HIST1H2BK PE=1 SV=3 - [H2B1K_HUMAN]	31.83	0.1587	15	2	2	3	126	13.9	10.32
P62318	SMALL NUCLEAR RIBONUCLEOPROTEIN SM D3 OS=HOMO SAPIENS GN=SNRPD3 PE=1 SV=1 - [SMD3_HUMAN]	26.83	0.0794	1	1	1	1	126	13.9	10.32
O60814	histone h2b type 1-k os=homo sapiens gn=hist1h2bk pe=1 sv=3 - [h2b1k_human]	30.33	0.0714	15	1	1	1	126	13.9	10.32
O60814	HISTONE H2B TYPE 1-K OS=HOMO SAPIENS GN=HIST1H2BK PE=1 SV=3 - [H2B1K_HUMAN]	66.67	0.1587	15	2	2	6	126	13.9	10.32
P09382	GALECTIN-1 OS=HOMO SAPIENS GN=LGALS1 PE=1 SV=2 - [LEG1_HUMAN]	42.31	0.1704	1	2	2	4	135	14.7	5.5
P09382	GALECTIN-1 OS=HOMO SAPIENS GN=LGALS1 PE=1 SV=2 - [LEG1_HUMAN]	28.32	0.0593	1	1	1	1	135	14.7	5.5
P09382	GALECTIN-1 OS=HOMO SAPIENS GN=LGALS1 PE=1 SV=2 - [LEG1_HUMAN]	42.68	0.0593	1	1	1	3	135	14.7	5.5
P62244	40S RIBOSOMAL PROTEIN S15A OS=HOMO SAPIENS GN=RPS15A PE=1 SV=2 - [RS15A_HUMAN]	32.64	0.0615	1	1	1	1	130	14.8	10.13
P62244	40S RIBOSOMAL PROTEIN S15A OS=HOMO SAPIENS GN=RPS15A PE=1 SV=2 - [RS15A_HUMAN]	30.23	0.0615	1	1	1	1	130	14.8	10.13
P07737	PROFILIN-1 OS=HOMO SAPIENS GN=PFN1 PE=1 SV=2 - [PROF1_HUMAN]	184.03	0.3714	1	4	4	10	140	15	8.27
P07737	PROFILIN-1 OS=HOMO SAPIENS GN=PFN1 PE=1 SV=2 - [PROF1_HUMAN]	92.24	0.2714	1	3	3	7	140	15	8.27
P07737	PROFILIN-1 OS=HOMO SAPIENS GN=PFN1 PE=1 SV=2 - [PROF1_HUMAN]	159.32	0.3143	1	3	3	8	140	15	8.27
Q6NXT2	HISTONE H3-LIKE OS=HOMO SAPIENS PE=1 SV=3 - [H3L_HUMAN]	43.86	0.0519	5	1	1	1	135	15.2	11.11
Q6NXT2	histone h3-like os=homo sapiens pe=1 sv=3 - [h3l_human]	39.28	0.0519	5	1	1	1	135	15.2	11.11
Q6NXT2	histone h3-like os=homo sapiens pe=1 sv=3 - [h3l_human]	32.03	0.0519	5	1	1	1	135	15.2	11.11
Q6NXT2	HISTONE H3-LIKE OS=HOMO SAPIENS PE=1 SV=3 - [H3L_HUMAN]	40.13	0.0519	5	1	1	1	135	15.2	11.11
P62847	40S RIBOSOMAL PROTEIN S24 OS=HOMO SAPIENS GN=RPS24 PE=1 SV=1 - [RS24_HUMAN]	36.54	0.0902	1	1	1	1	133	15.4	10.78
Q9Y3E0	VESICLE TRANSPORT PROTEIN GOT1B OS=HOMO SAPIENS GN=GOLT1B PE=1 SV=1 - [GOT1B_HUMAN]	62.57	0.1014	1	1	1	3	138	15.4	10.36
Q9Y3E0	VESICLE TRANSPORT PROTEIN GOT1B OS=HOMO SAPIENS GN=GOLT1B PE=1 SV=1 - [GOT1B_HUMAN]	69.59	0.1014	1	1	1	2	138	15.4	10.36
P62266	40S RIBOSOMAL PROTEIN S23 OS=HOMO SAPIENS GN=RPS23 PE=1 SV=3 - [RS23_HUMAN]	29.28	0.0769	1	1	1	3	143	15.8	10.49
P62266	40S RIBOSOMAL PROTEIN S23 OS=HOMO SAPIENS GN=RPS23 PE=1 SV=3 - [RS23_HUMAN]	26.91	0.0769	1	1	1	2	143	15.8	10.49
P62266	40S RIBOSOMAL PROTEIN S23 OS=HOMO SAPIENS GN=RPS23 PE=1 SV=3 - [RS23_HUMAN]	122.01	0.0769	1	1	1	3	143	15.8	10.49
P61353	60S RIBOSOMAL PROTEIN L27 OS=HOMO SAPIENS GN=RPL27 PE=1 SV=2 - [RL27_HUMAN]	39.06	0.0588	1	1	1	1	136	15.8	10.56
Q14019	COACTOSIN-LIKE PROTEIN OS=HOMO SAPIENS GN=COTL1 PE=1 SV=3 - [COTL1_HUMAN]	26.54	0.0423	1	1	1	1	142	15.9	5.67
P62249	40S RIBOSOMAL PROTEIN S16 OS=HOMO SAPIENS GN=RPS16 PE=1 SV=2 - [RS16_HUMAN]	79.15	0.0685	1	1	1	3	146	16.4	10.21
P62249	40S RIBOSOMAL PROTEIN S16 OS=HOMO SAPIENS GN=RPS16 PE=1 SV=2 - [RS16_HUMAN]	88.35	0.0685	1	1	1	3	146	16.4	10.21
O14880	MICROSOMAL GLUTATHIONE S-TRANSFERASE 3 OS=HOMO SAPIENS GN=MGST3 PE=1 SV=1 - [MGST3_HUMAN]	60.21	0.0855	1	1	1	2	152	16.5	9.38
Q04941	PROTEOLIPID PROTEIN 2 OS=HOMO SAPIENS GN=PLP2 PE=1 SV=1 - [PLP2_HUMAN]	29.1	0.0987	1	1	1	1	152	16.7	7.24
Q3ZCQ3	membrane protein fam174b os=homo sapiens gn=fam174b pe=2 sv=1 - [f174b_human]	19.47	0.0382	3	1	1	1	157	16.8	9.25
P60660	MYOSIN LIGHT POLYPEPTIDE 6 OS=HOMO SAPIENS GN=MYL6 PE=1 SV=2 - [MYL6_HUMAN]	21.67	0.0861	2	1	1	2	151	16.9	4.65
O00422	histone deacetylase complex subunit sap18 os=homo sapiens gn=sap18 pe=1 sv=1 - [sap18_human]	25.77	0.0458	1	1	1	1	153	17.5	9.35
P30049	ATP SYNTHASE SUBUNIT DELTA, MITOCHONDRIAL OS=HOMO SAPIENS GN=ATP5D PE=1 SV=2 - [ATPD_HUMAN]	20.49	0.0833	1	1	1	1	168	17.5	5.49
P62269	40S RIBOSOMAL PROTEIN S18 OS=HOMO SAPIENS GN=RPS18 PE=1 SV=3 - [RS18_HUMAN]	22.73	0.0592	1	1	1	1	152	17.7	10.99
P05161	INTERFERON-INDUCED 17 KDA PROTEIN OS=HOMO SAPIENS GN=ISG15 PE=1 SV=5 - [UCRP_HUMAN]	41.65	0.0788	1	1	1	1	165	17.9	7.44
P05161	INTERFERON-INDUCED 17 KDA PROTEIN OS=HOMO SAPIENS GN=ISG15 PE=1 SV=5 - [UCRP_HUMAN]	40.65	0.0788	1	1	1	1	165	17.9	7.44
P62937	PEPTIDYL-PROLYL CIS-TRANS ISOMERASE A OS=HOMO SAPIENS GN=PPIA PE=1 SV=2 - [PPIA_HUMAN]	54.2	0.0545	1	1	1	3	165	18	7.81
P62937	PEPTIDYL-PROLYL CIS-TRANS ISOMERASE A OS=HOMO SAPIENS GN=PPIA PE=1 SV=2 - [PPIA_HUMAN]	89.31	0.1636	1	2	2	4	165	18	7.81
P23528	COFILIN-1 OS=HOMO SAPIENS GN=CFL1 PE=1 SV=3 - [COF1_HUMAN]	96.92	0.2169	2	3	3	4	166	18.5	8.09
P23528	COFILIN-1 OS=HOMO SAPIENS GN=CFL1 PE=1 SV=3 - [COF1_HUMAN]	61.8	0.2169	2	3	3	3	166	18.5	8.09
P23528	COFILIN-1 OS=HOMO SAPIENS GN=CFL1 PE=1 SV=3 - [COF1_HUMAN]	88.39	0.1506	2	2	2	3	166	18.5	8.09
Q969H8	UPF0556 PROTEIN C19ORF10 OS=HOMO SAPIENS GN=C19ORF10 PE=1 SV=1 - [CS010_HUMAN]	29.46	0.052	1	1	1	2	173	18.8	6.68
P46783	40S RIBOSOMAL PROTEIN S10 OS=HOMO SAPIENS GN=RPS10 PE=1 SV=1 - [RS10_HUMAN]	33.94	0.0545	1	1	1	1	165	18.9	10.15
P46783	40S RIBOSOMAL PROTEIN S10 OS=HOMO SAPIENS GN=RPS10 PE=1 SV=1 - [RS10_HUMAN]	20.36	0.0545	1	1	1	3	165	18.9	10.15
P46783	40S RIBOSOMAL PROTEIN S10 OS=HOMO SAPIENS GN=RPS10 PE=1 SV=1 - [RS10_HUMAN]	53.06	0.0545	1	1	1	3	165	18.9	10.15
P59998	ACTIN-RELATED PROTEIN 2/3 COMPLEX SUBUNIT 4 OS=HOMO SAPIENS GN=ARPC4 PE=1 SV=3 - [ARPC4_HUMAN]	37.91	0.0476	1	1	1	2	168	19.7	8.43
P59998	ACTIN-RELATED PROTEIN 2/3 COMPLEX SUBUNIT 4 OS=HOMO SAPIENS GN=ARPC4 PE=1 SV=3 - [ARPC4_HUMAN]	38.65	0.1607	1	3	3	4	168	19.7	8.43
P62913	60S RIBOSOMAL PROTEIN L11 OS=HOMO SAPIENS GN=RPL11 PE=1 SV=2 - [RL11_HUMAN]	44.76	0.0787	1	1	1	2	178	20.2	9.6
A6NDJ8	putative rab-43-like protein ensp00000330714 os=homo sapiens pe=5 sv=3 - [rb43l_human]	27.74	0.0608	25	1	1	2	181	20.2	6.54
A6NDJ8	putative rab-43-like protein ensp00000330714 os=homo sapiens pe=5 sv=3 - [rb43l_human]	30.77	0.0608	25	1	1	1	181	20.2	6.54
P18085	ADP-RIBOSYLATION FACTOR 4 OS=HOMO SAPIENS GN=ARF4 PE=1 SV=3 - [ARF4_HUMAN]	94.53	0.1722	4	2	2	5	180	20.5	7.14
P18085	adp-ribosylation factor 4 os=homo sapiens gn=arf4 pe=1 sv=3 - [arf4_human]	0	0.0611	4	1	1	1	180	20.5	7.14
P18085	ADP-RIBOSYLATION FACTOR 4 OS=HOMO SAPIENS GN=ARF4 PE=1 SV=3 - [ARF4_HUMAN]	26.47	0.0556	1	1	1	1	180	20.5	7.14
P18085	ADP-RIBOSYLATION FACTOR 4 OS=HOMO SAPIENS GN=ARF4 PE=1 SV=3 - [ARF4_HUMAN]	152.05	0.2333	2	1	3	6	180	20.5	7.14
P67812	SIGNAL PEPTIDASE COMPLEX CATALYTIC SUBUNIT SEC11A OS=HOMO SAPIENS GN=SEC11A PE=1 SV=1 - [SC11A_HUMAN]	52.09	0.0447	1	1	1	2	179	20.6	9.48
P61204	ADP-RIBOSYLATION FACTOR 3 OS=HOMO SAPIENS GN=ARF3 PE=1 SV=2 - [ARF3_HUMAN]	135.77	0.2541	3	1	3	5	181	20.6	7.43
P67812	SIGNAL PEPTIDASE COMPLEX CATALYTIC SUBUNIT SEC11A OS=HOMO SAPIENS GN=SEC11A PE=1 SV=1 - [SC11A_HUMAN]	103.61	0.0447	1	1	1	3	179	20.6	9.48
P61224	RAS-RELATED PROTEIN RAP-1B OS=HOMO SAPIENS GN=RAP1B PE=1 SV=1 - [RAP1B_HUMAN]	49	0.1141	3	2	2	4	184	20.8	5.78
P61224	RAS-RELATED PROTEIN RAP-1B OS=HOMO SAPIENS GN=RAP1B PE=1 SV=1 - [RAP1B_HUMAN]	31.62	0.1141	3	2	2	3	184	20.8	5.78
A6NIZ1	RAS-RELATED PROTEIN RAP-1B-LIKE PROTEIN OS=HOMO SAPIENS PE=2 SV=1 - [RP1BL_HUMAN]	30.31	0.0543	3	1	1	1	184	20.9	5.48
P15153	RAS-RELATED C3 BOTULINUM TOXIN SUBSTRATE 2 OS=HOMO SAPIENS GN=RAC2 PE=1 SV=1 - [RAC2_HUMAN]	44.82	0.0521	3	1	1	1	192	21.4	7.61
P16403	HISTONE H1.2 OS=HOMO SAPIENS GN=HIST1H1C PE=1 SV=2 - [H12_HUMAN]	31.23	0.0986	3	2	2	2	213	21.4	10.93
P15153	RAS-RELATED C3 BOTULINUM TOXIN SUBSTRATE 2 OS=HOMO SAPIENS GN=RAC2 PE=1 SV=1 - [RAC2_HUMAN]	24.56	0.0521	3	1	1	1	192	21.4	7.61
P16403	HISTONE H1.2 OS=HOMO SAPIENS GN=HIST1H1C PE=1 SV=2 - [H12_HUMAN]	32.16	0.0939	5	2	2	3	213	21.4	10.93
P16403	HISTONE H1.2 OS=HOMO SAPIENS GN=HIST1H1C PE=1 SV=2 - [H12_HUMAN]	88.78	0.1502	5	3	3	7	213	21.4	10.93
Q12983	BCL2/ADENOVIRUS E1B 19 KDA PROTEIN-INTERACTING PROTEIN 3 OS=HOMO SAPIENS GN=BNIP3 PE=1 SV=2 - [BNIP3_HUMAN]	41.83	0.0567	1	1	1	1	194	21.5	6.8
P84157	MATRIX-REMODELING-ASSOCIATED PROTEIN 7 OS=HOMO SAPIENS GN=MXRA7 PE=1 SV=1 - [MXRA7_HUMAN]	21.69	0.0539	1	1	1	1	204	21.5	4.26
Q07020	60S RIBOSOMAL PROTEIN L18 OS=HOMO SAPIENS GN=RPL18 PE=1 SV=2 - [RL18_HUMAN]	43.6	0.0691	1	1	1	1	188	21.6	11.72
Q93062	rna-binding protein with multiple splicing os=homo sapiens gn=rbpms pe=1 sv=1 - [rbpms_human]	24.72	0.0357	2	1	1	1	196	21.8	8.07
Q93062	RNA-BINDING PROTEIN WITH MULTIPLE SPLICING OS=HOMO SAPIENS GN=RBPMS PE=1 SV=1 - [RBPMS_HUMAN]	42.51	0.0357	2	1	1	1	196	21.8	8.07
P32119	PEROXIREDOXIN-2 OS=HOMO SAPIENS GN=PRDX2 PE=1 SV=5 - [PRDX2_HUMAN]	22.88	0.096	1	1	2	4	198	21.9	5.97
P08134	RHO-RELATED GTP-BINDING PROTEIN RHOC OS=HOMO SAPIENS GN=RHOC PE=1 SV=1 - [RHOC_HUMAN]	31.57	0.0881	3	1	1	2	193	22	6.58
Q92928	PUTATIVE RAS-RELATED PROTEIN RAB-1C OS=HOMO SAPIENS GN=RAB1C PE=5 SV=2 - [RAB1C_HUMAN]	62.77	0.1891	25	1	3	7	201	22	5.43
P62081	40S RIBOSOMAL PROTEIN S7 OS=HOMO SAPIENS GN=RPS7 PE=1 SV=1 - [RS7_HUMAN]	33.7	0.1134	1	1	1	3	194	22.1	10.1
Q06830	PEROXIREDOXIN-1 OS=HOMO SAPIENS GN=PRDX1 PE=1 SV=1 - [PRDX1_HUMAN]	72.75	0.2563	2	4	5	10	199	22.1	8.13
Q06830	peroxiredoxin-1 os=homo sapiens gn=prdx1 pe=1 sv=1 - [prdx1_human]	44.27	0.1558	1	3	3	5	199	22.1	8.13
Q06830	peroxiredoxin-1 os=homo sapiens gn=prdx1 pe=1 sv=1 - [prdx1_human]	0	0.0503	1	1	1	2	199	22.1	8.13
Q06830	PEROXIREDOXIN-1 OS=HOMO SAPIENS GN=PRDX1 PE=1 SV=1 - [PRDX1_HUMAN]	48.97	0.0905	1	2	2	4	199	22.1	8.13
P62081	40S RIBOSOMAL PROTEIN S7 OS=HOMO SAPIENS GN=RPS7 PE=1 SV=1 - [RS7_HUMAN]	0	0.1134	1	1	1	1	194	22.1	10.1
Q06830	PEROXIREDOXIN-1 OS=HOMO SAPIENS GN=PRDX1 PE=1 SV=1 - [PRDX1_HUMAN]	59.46	0.2513	1	3	5	10	199	22.1	8.13
Q9H0U4	RAS-RELATED PROTEIN RAB-1B OS=HOMO SAPIENS GN=RAB1B PE=1 SV=1 - [RAB1B_HUMAN]	147.77	0.3333	25	4	6	11	201	22.2	5.73
Q9H0U4	RAS-RELATED PROTEIN RAB-1B OS=HOMO SAPIENS GN=RAB1B PE=1 SV=1 - [RAB1B_HUMAN]	145.79	0.2935	24	3	5	10	201	22.2	5.73
P61026	RAS-RELATED PROTEIN RAB-10 OS=HOMO SAPIENS GN=RAB10 PE=1 SV=1 - [RAB10_HUMAN]	168.95	0.165	23	1	3	9	200	22.5	8.38
P61026	ras-related protein rab-10 os=homo sapiens gn=rab10 pe=1 sv=1 - [rab10_human]	42.86	0.11	26	2	2	3	200	22.5	8.38
P61026	RAS-RELATED PROTEIN RAB-10 OS=HOMO SAPIENS GN=RAB10 PE=1 SV=1 - [RAB10_HUMAN]	153.68	0.165	23	1	3	8	200	22.5	8.38
P61026	RAS-RELATED PROTEIN RAB-10 OS=HOMO SAPIENS GN=RAB10 PE=1 SV=1 - [RAB10_HUMAN]	123.93	0.165	22	1	3	9	200	22.5	8.38
P46781	40S RIBOSOMAL PROTEIN S9 OS=HOMO SAPIENS GN=RPS9 PE=1 SV=3 - [RS9_HUMAN]	64.72	0.2216	1	5	5	7	194	22.6	10.65
P46781	40S RIBOSOMAL PROTEIN S9 OS=HOMO SAPIENS GN=RPS9 PE=1 SV=3 - [RS9_HUMAN]	25.49	0.0979	1	2	2	3	194	22.6	10.65
P46781	40S RIBOSOMAL PROTEIN S9 OS=HOMO SAPIENS GN=RPS9 PE=1 SV=3 - [RS9_HUMAN]	48.96	0.0361	1	1	1	3	194	22.6	10.65
P80723	BRAIN ACID SOLUBLE PROTEIN 1 OS=HOMO SAPIENS GN=BASP1 PE=1 SV=2 - [BASP1_HUMAN]	512.06	0.3568	1	5	5	36	227	22.7	4.63
P80723	brain acid soluble protein 1 os=homo sapiens gn=basp1 pe=1 sv=2 - [basp1_human]	24.36	0.2291	1	2	2	3	227	22.7	4.63
P80723	BRAIN ACID SOLUBLE PROTEIN 1 OS=HOMO SAPIENS GN=BASP1 PE=1 SV=2 - [BASP1_HUMAN]	409.98	0.3568	1	4	4	28	227	22.7	4.63
P80723	BRAIN ACID SOLUBLE PROTEIN 1 OS=HOMO SAPIENS GN=BASP1 PE=1 SV=2 - [BASP1_HUMAN]	63.71	0.2291	1	2	2	8	227	22.7	4.63
P46782	40S RIBOSOMAL PROTEIN S5 OS=HOMO SAPIENS GN=RPS5 PE=1 SV=4 - [RS5_HUMAN]	36.28	0.0735	1	1	1	2	204	22.9	9.72
P46782	40S RIBOSOMAL PROTEIN S5 OS=HOMO SAPIENS GN=RPS5 PE=1 SV=4 - [RS5_HUMAN]	22.23	0.0735	1	1	1	3	204	22.9	9.72
A8MT79	putative zinc-alpha-2-glycoprotein-like 1 os=homo sapiens pe=5 sv=2 - [zagl1_human]	26.91	0.049	2	1	1	1	204	23	6.3
P52565	RHO GDP-DISSOCIATION INHIBITOR 1 OS=HOMO SAPIENS GN=ARHGDIA PE=1 SV=3 - [GDIR1_HUMAN]	22.85	0.0735	1	1	1	1	204	23.2	5.11
P09211	GLUTATHIONE S-TRANSFERASE P OS=HOMO SAPIENS GN=GSTP1 PE=1 SV=2 - [GSTP1_HUMAN]	68.86	0.1476	1	2	2	6	210	23.3	5.64
Q9BZK3	PUTATIVE NASCENT POLYPEPTIDE-ASSOCIATED COMPLEX SUBUNIT ALPHA-LIKE PROTEIN OS=HOMO SAPIENS GN=NACAP1 PE=5 SV=1 - [NACP1_HUMAN]	20.54	0.061	2	1	1	1	213	23.3	4.59
P09211	GLUTATHIONE S-TRANSFERASE P OS=HOMO SAPIENS GN=GSTP1 PE=1 SV=2 - [GSTP1_HUMAN]	56.83	0.0524	1	1	1	3	210	23.3	5.64
P09211	GLUTATHIONE S-TRANSFERASE P OS=HOMO SAPIENS GN=GSTP1 PE=1 SV=2 - [GSTP1_HUMAN]	116.95	0.1476	1	2	2	6	210	23.3	5.64
Q9BZK3	PUTATIVE NASCENT POLYPEPTIDE-ASSOCIATED COMPLEX SUBUNIT ALPHA-LIKE PROTEIN OS=HOMO SAPIENS GN=NACAP1 PE=5 SV=1 - [NACP1_HUMAN]	54.65	0.1315	2	2	2	4	213	23.3	4.59
P50914	60S RIBOSOMAL PROTEIN L14 OS=HOMO SAPIENS GN=RPL14 PE=1 SV=4 - [RL14_HUMAN]	36.15	0.0558	1	1	1	1	215	23.4	10.93
P51148	RAS-RELATED PROTEIN RAB-5C OS=HOMO SAPIENS GN=RAB5C PE=1 SV=2 - [RAB5C_HUMAN]	80.33	0.1713	3	3	3	4	216	23.5	8.41
P51148	RAS-RELATED PROTEIN RAB-5C OS=HOMO SAPIENS GN=RAB5C PE=1 SV=2 - [RAB5C_HUMAN]	84.08	0.1574	3	3	3	4	216	23.5	8.41
P61019	RAS-RELATED PROTEIN RAB-2A OS=HOMO SAPIENS GN=RAB2A PE=1 SV=1 - [RAB2A_HUMAN]	68.08	0.066	1	1	1	2	212	23.5	6.54
P20339	RAS-RELATED PROTEIN RAB-5A OS=HOMO SAPIENS GN=RAB5A PE=1 SV=2 - [RAB5A_HUMAN]	38.54	0.0512	3	1	1	3	215	23.6	8.15
P23284	PEPTIDYL-PROLYL CIS-TRANS ISOMERASE B OS=HOMO SAPIENS GN=PPIB PE=1 SV=2 - [PPIB_HUMAN]	167.33	0.125	1	3	3	9	216	23.7	9.41
P23284	PEPTIDYL-PROLYL CIS-TRANS ISOMERASE B OS=HOMO SAPIENS GN=PPIB PE=1 SV=2 - [PPIB_HUMAN]	127.18	0.0972	1	2	2	4	216	23.7	9.41
P23284	PEPTIDYL-PROLYL CIS-TRANS ISOMERASE B OS=HOMO SAPIENS GN=PPIB PE=1 SV=2 - [PPIB_HUMAN]	182.21	0.125	1	3	3	7	216	23.7	9.41
P61106	RAS-RELATED PROTEIN RAB-14 OS=HOMO SAPIENS GN=RAB14 PE=1 SV=4 - [RAB14_HUMAN]	48.68	0.1163	17	1	2	5	215	23.9	6.21
P61313	60S RIBOSOMAL PROTEIN L15 OS=HOMO SAPIENS GN=RPL15 PE=1 SV=2 - [RL15_HUMAN]	23.99	0.0686	1	2	2	2	204	24.1	11.62
P61313	60s ribosomal protein l15 os=homo sapiens gn=rpl15 pe=1 sv=2 - [rl15_human]	25.81	0.0343	1	1	1	1	204	24.1	11.62
P61313	60S RIBOSOMAL PROTEIN L15 OS=HOMO SAPIENS GN=RPL15 PE=1 SV=2 - [RL15_HUMAN]	0	0.0343	1	1	1	1	204	24.1	11.62
P62241	40S RIBOSOMAL PROTEIN S8 OS=HOMO SAPIENS GN=RPS8 PE=1 SV=2 - [RS8_HUMAN]	55.86	0.1587	1	3	3	5	208	24.2	10.32
P26373	60S RIBOSOMAL PROTEIN L13 OS=HOMO SAPIENS GN=RPL13 PE=1 SV=4 - [RL13_HUMAN]	37.44	0.0284	1	1	1	2	211	24.2	11.65
P62241	40S RIBOSOMAL PROTEIN S8 OS=HOMO SAPIENS GN=RPS8 PE=1 SV=2 - [RS8_HUMAN]	52.38	0.0721	1	1	1	3	208	24.2	10.32
P62826	GTP-BINDING NUCLEAR PROTEIN RAN OS=HOMO SAPIENS GN=RAN PE=1 SV=3 - [RAN_HUMAN]	89.6	0.1481	1	3	3	5	216	24.4	7.49
P62491	RAS-RELATED PROTEIN RAB-11A OS=HOMO SAPIENS GN=RAB11A PE=1 SV=3 - [RB11A_HUMAN]	27.57	0.0509	2	1	1	2	216	24.4	6.57
P62826	gtp-binding nuclear protein ran os=homo sapiens gn=ran pe=1 sv=3 - [ran_human]	27.74	0.0509	1	1	1	1	216	24.4	7.49
P62826	GTP-BINDING NUCLEAR PROTEIN RAN OS=HOMO SAPIENS GN=RAN PE=1 SV=3 - [RAN_HUMAN]	38.01	0.0509	1	1	1	1	216	24.4	7.49
P62491	RAS-RELATED PROTEIN RAB-11A OS=HOMO SAPIENS GN=RAB11A PE=1 SV=3 - [RB11A_HUMAN]	31.66	0.0509	2	1	1	2	216	24.4	6.57
P62826	GTP-BINDING NUCLEAR PROTEIN RAN OS=HOMO SAPIENS GN=RAN PE=1 SV=3 - [RAN_HUMAN]	46.23	0.1481	1	3	3	7	216	24.4	7.49
P14678	SMALL NUCLEAR RIBONUCLEOPROTEIN-ASSOCIATED PROTEINS B AND B' OS=HOMO SAPIENS GN=SNRPB PE=1 SV=2 - [RSMB_HUMAN]	106.94	0.0625	2	2	2	5	240	24.6	11.19
P14678	small nuclear ribonucleoprotein-associated proteins b and b' os=homo sapiens gn=snrpb pe=1 sv=2 - [rsmb_human]	53.59	0.0333	2	1	1	1	240	24.6	11.19
P14678	SMALL NUCLEAR RIBONUCLEOPROTEIN-ASSOCIATED PROTEINS B AND B' OS=HOMO SAPIENS GN=SNRPB PE=1 SV=2 - [RSMB_HUMAN]	55.41	0.0625	2	2	2	2	240	24.6	11.19
P14678	SMALL NUCLEAR RIBONUCLEOPROTEIN-ASSOCIATED PROTEINS B AND B' OS=HOMO SAPIENS GN=SNRPB PE=1 SV=2 - [RSMB_HUMAN]	106.58	0.0625	2	2	2	5	240	24.6	11.19
P24534	ELONGATION FACTOR 1-BETA OS=HOMO SAPIENS GN=EEF1B2 PE=1 SV=3 - [EF1B_HUMAN]	82.66	0.0667	1	1	1	3	225	24.7	4.67
P04179	superoxide dismutase [mn], mitochondrial os=homo sapiens gn=sod2 pe=1 sv=2 - [sodm_human]	53.93	0.1261	1	2	2	4	222	24.7	8.25
P04179	superoxide dismutase [mn], mitochondrial os=homo sapiens gn=sod2 pe=1 sv=2 - [sodm_human]	24.12	0.0631	1	1	1	1	222	24.7	8.25
P04179	SUPEROXIDE DISMUTASE [MN], MITOCHONDRIAL OS=HOMO SAPIENS GN=SOD2 PE=1 SV=2 - [SODM_HUMAN]	92.99	0.1667	1	3	3	8	222	24.7	8.25
P24534	ELONGATION FACTOR 1-BETA OS=HOMO SAPIENS GN=EEF1B2 PE=1 SV=3 - [EF1B_HUMAN]	53.56	0.0667	1	1	1	1	225	24.7	4.67
O75396	VESICLE-TRAFFICKING PROTEIN SEC22B OS=HOMO SAPIENS GN=SEC22B PE=1 SV=3 - [SC22B_HUMAN]	89	0.1209	1	2	2	3	215	24.7	8.51
P30041	PEROXIREDOXIN-6 OS=HOMO SAPIENS GN=PRDX6 PE=1 SV=3 - [PRDX6_HUMAN]	88.5	0.0982	1	2	2	5	224	25	6.38
P30041	PEROXIREDOXIN-6 OS=HOMO SAPIENS GN=PRDX6 PE=1 SV=3 - [PRDX6_HUMAN]	24.44	0.0402	1	1	1	1	224	25	6.38
P30041	PEROXIREDOXIN-6 OS=HOMO SAPIENS GN=PRDX6 PE=1 SV=3 - [PRDX6_HUMAN]	185.44	0.1741	1	3	3	6	224	25	6.38
P49755	TRANSMEMBRANE EMP24 DOMAIN-CONTAINING PROTEIN 10 OS=HOMO SAPIENS GN=TMED10 PE=1 SV=2 - [TMEDA_HUMAN]	31.09	0.0502	1	1	1	1	219	25	7.44
P28072	PROTEASOME SUBUNIT BETA TYPE-6 OS=HOMO SAPIENS GN=PSMB6 PE=1 SV=4 - [PSB6_HUMAN]	25.02	0.046	1	1	1	1	239	25.3	4.92
P00403	CYTOCHROME C OXIDASE SUBUNIT 2 OS=HOMO SAPIENS GN=MT-CO2 PE=1 SV=1 - [COX2_HUMAN]	67.26	0.0441	1	1	1	3	227	25.5	4.82
P00403	CYTOCHROME C OXIDASE SUBUNIT 2 OS=HOMO SAPIENS GN=MT-CO2 PE=1 SV=1 - [COX2_HUMAN]	39.33	0.0441	1	1	1	2	227	25.5	4.82
P00403	CYTOCHROME C OXIDASE SUBUNIT 2 OS=HOMO SAPIENS GN=MT-CO2 PE=1 SV=1 - [COX2_HUMAN]	59.38	0.0441	1	1	1	3	227	25.5	4.82
Q01130	SPLICING FACTOR, ARGININE/SERINE-RICH 2 OS=HOMO SAPIENS GN=SFRS2 PE=1 SV=4 - [SFRS2_HUMAN]	0	0.0362	2	1	1	2	221	25.5	11.85
P08962	CD63 ANTIGEN OS=HOMO SAPIENS GN=CD63 PE=1 SV=2 - [CD63_HUMAN]	72.83	0.042	1	1	1	4	238	25.6	7.81
P08962	cd63 antigen os=homo sapiens gn=cd63 pe=1 sv=2 - [cd63_human]	32.44	0.0336	1	1	1	1	238	25.6	7.81
P08962	cd63 antigen os=homo sapiens gn=cd63 pe=1 sv=2 - [cd63_human]	32.74	0.0336	1	1	1	1	238	25.6	7.81
P08962	CD63 ANTIGEN OS=HOMO SAPIENS GN=CD63 PE=1 SV=2 - [CD63_HUMAN]	38.71	0.0336	1	1	1	1	238	25.6	7.81
P28066	PROTEASOME SUBUNIT ALPHA TYPE-5 OS=HOMO SAPIENS GN=PSMA5 PE=1 SV=3 - [PSA5_HUMAN]	103.93	0.1328	1	2	2	4	241	26.4	4.79
P28066	PROTEASOME SUBUNIT ALPHA TYPE-5 OS=HOMO SAPIENS GN=PSMA5 PE=1 SV=3 - [PSA5_HUMAN]	114.08	0.1826	1	3	3	6	241	26.4	4.79
P20618	PROTEASOME SUBUNIT BETA TYPE-1 OS=HOMO SAPIENS GN=PSMB1 PE=1 SV=2 - [PSB1_HUMAN]	29.87	0.0747	1	2	2	2	241	26.5	8.13
P21266	GLUTATHIONE S-TRANSFERASE MU 3 OS=HOMO SAPIENS GN=GSTM3 PE=1 SV=3 - [GSTM3_HUMAN]	25.68	0.0489	1	1	1	1	225	26.5	5.54
P20618	PROTEASOME SUBUNIT BETA TYPE-1 OS=HOMO SAPIENS GN=PSMB1 PE=1 SV=2 - [PSB1_HUMAN]	39.12	0.0747	1	2	2	2	241	26.5	8.13
P21266	GLUTATHIONE S-TRANSFERASE MU 3 OS=HOMO SAPIENS GN=GSTM3 PE=1 SV=3 - [GSTM3_HUMAN]	62.71	0.1067	1	2	2	3	225	26.5	5.54
P56537	EUKARYOTIC TRANSLATION INITIATION FACTOR 6 OS=HOMO SAPIENS GN=EIF6 PE=1 SV=1 - [IF6_HUMAN]	24.77	0.1388	1	2	2	4	245	26.6	4.68
P23396	40S RIBOSOMAL PROTEIN S3 OS=HOMO SAPIENS GN=RPS3 PE=1 SV=2 - [RS3_HUMAN]	199.55	0.3457	1	8	8	19	243	26.7	9.66
P60174	TRIOSEPHOSPHATE ISOMERASE OS=HOMO SAPIENS GN=TPI1 PE=1 SV=2 - [TPIS_HUMAN]	279.12	0.257	1	5	5	10	249	26.7	6.9
P23396	40s ribosomal protein s3 os=homo sapiens gn=rps3 pe=1 sv=2 - [rs3_human]	25.76	0.037	1	1	1	2	243	26.7	9.66
P23396	40s ribosomal protein s3 os=homo sapiens gn=rps3 pe=1 sv=2 - [rs3_human]	21.86	0.1276	1	3	3	4	243	26.7	9.66
P23396	40s ribosomal protein s3 os=homo sapiens gn=rps3 pe=1 sv=2 - [rs3_human]	57.74	0.0535	1	1	1	1	243	26.7	9.66
P23396	40S RIBOSOMAL PROTEIN S3 OS=HOMO SAPIENS GN=RPS3 PE=1 SV=2 - [RS3_HUMAN]	154.86	0.1235	1	3	3	9	243	26.7	9.66
P60174	TRIOSEPHOSPHATE ISOMERASE OS=HOMO SAPIENS GN=TPI1 PE=1 SV=2 - [TPIS_HUMAN]	158.31	0.2369	1	4	4	8	249	26.7	6.9
P23396	40S RIBOSOMAL PROTEIN S3 OS=HOMO SAPIENS GN=RPS3 PE=1 SV=2 - [RS3_HUMAN]	225.75	0.3951	1	9	9	21	243	26.7	9.66
P60174	TRIOSEPHOSPHATE ISOMERASE OS=HOMO SAPIENS GN=TPI1 PE=1 SV=2 - [TPIS_HUMAN]	200.6	0.2691	1	4	4	7	249	26.7	6.9
Q9UNN8	ENDOTHELIAL PROTEIN C RECEPTOR OS=HOMO SAPIENS GN=PROCR PE=1 SV=1 - [EPCR_HUMAN]	31.54	0.0378	1	1	1	3	238	26.7	7.18
O00299	CHLORIDE INTRACELLULAR CHANNEL PROTEIN 1 OS=HOMO SAPIENS GN=CLIC1 PE=1 SV=4 - [CLIC1_HUMAN]	250.81	0.2324	1	5	5	11	241	26.9	5.17
Q86V81	THO COMPLEX SUBUNIT 4 OS=HOMO SAPIENS GN=THOC4 PE=1 SV=3 - [THOC4_HUMAN]	30.79	0.0428	1	1	1	1	257	26.9	11.15
Q99714	3-HYDROXYACYL-COA DEHYDROGENASE TYPE-2 OS=HOMO SAPIENS GN=HSD17B10 PE=1 SV=3 - [HCD2_HUMAN]	36.98	0.1226	1	2	2	2	261	26.9	7.78
O00299	CHLORIDE INTRACELLULAR CHANNEL PROTEIN 1 OS=HOMO SAPIENS GN=CLIC1 PE=1 SV=4 - [CLIC1_HUMAN]	151.1	0.112	1	2	2	4	241	26.9	5.17
O00299	CHLORIDE INTRACELLULAR CHANNEL PROTEIN 1 OS=HOMO SAPIENS GN=CLIC1 PE=1 SV=4 - [CLIC1_HUMAN]	376.33	0.4232	1	9	9	14	241	26.9	5.17
Q99714	3-HYDROXYACYL-COA DEHYDROGENASE TYPE-2 OS=HOMO SAPIENS GN=HSD17B10 PE=1 SV=3 - [HCD2_HUMAN]	59.77	0.1418	1	2	2	5	261	26.9	7.78
Q9UL46	PROTEASOME ACTIVATOR COMPLEX SUBUNIT 2 OS=HOMO SAPIENS GN=PSME2 PE=1 SV=3 - [PSME2_HUMAN]	23.03	0.0628	1	1	1	1	239	27.3	5.58
P60900	PROTEASOME SUBUNIT ALPHA TYPE-6 OS=HOMO SAPIENS GN=PSMA6 PE=1 SV=1 - [PSA6_HUMAN]	76.79	0.0488	1	1	1	3	246	27.4	6.76
Q16629	SPLICING FACTOR, ARGININE/SERINE-RICH 7 OS=HOMO SAPIENS GN=SFRS7 PE=1 SV=1 - [SFRS7_HUMAN]	36.9	0.0504	1	1	1	1	238	27.4	11.82
Q8IZP2	protein fam10a4 os=homo sapiens gn=fam10a4 pe=1 sv=1 - [f10a4_human]	29.61	0.0417	3	1	1	3	240	27.4	5.08
P60900	PROTEASOME SUBUNIT ALPHA TYPE-6 OS=HOMO SAPIENS GN=PSMA6 PE=1 SV=1 - [PSA6_HUMAN]	63.61	0.0528	1	1	1	1	246	27.4	6.76
Q8IZP2	PROTEIN FAM10A4 OS=HOMO SAPIENS GN=FAM10A4 PE=1 SV=1 - [F10A4_HUMAN]	0	0.0417	3	1	1	2	240	27.4	5.08
P60900	PROTEASOME SUBUNIT ALPHA TYPE-6 OS=HOMO SAPIENS GN=PSMA6 PE=1 SV=1 - [PSA6_HUMAN]	104.3	0.1016	1	2	2	3	246	27.4	6.76
Q16629	SPLICING FACTOR, ARGININE/SERINE-RICH 7 OS=HOMO SAPIENS GN=SFRS7 PE=1 SV=1 - [SFRS7_HUMAN]	38.86	0.0504	1	1	1	1	238	27.4	11.82
Q9H3H3	UPF0696 PROTEIN C11ORF68 OS=HOMO SAPIENS GN=C11ORF68 PE=1 SV=1 - [CK068_HUMAN]	0	0.0438	1	1	1	1	251	27.4	5.63
P78417	GLUTATHIONE S-TRANSFERASE OMEGA-1 OS=HOMO SAPIENS GN=GSTO1 PE=1 SV=2 - [GSTO1_HUMAN]	0	0.0788	1	2	2	4	241	27.5	6.6
P78417	GLUTATHIONE S-TRANSFERASE OMEGA-1 OS=HOMO SAPIENS GN=GSTO1 PE=1 SV=2 - [GSTO1_HUMAN]	28.04	0.0747	1	2	2	4	241	27.5	6.6
Q969G5	PROTEIN KINASE C DELTA-BINDING PROTEIN OS=HOMO SAPIENS GN=PRKCDBP PE=1 SV=2 - [PRDBP_HUMAN]	29.82	0.0421	1	1	1	1	261	27.6	6.16
Q969G5	PROTEIN KINASE C DELTA-BINDING PROTEIN OS=HOMO SAPIENS GN=PRKCDBP PE=1 SV=2 - [PRDBP_HUMAN]	117.34	0.0766	1	2	2	4	261	27.6	6.16
P27348	14-3-3 PROTEIN THETA OS=HOMO SAPIENS GN=YWHAQ PE=1 SV=1 - [1433T_HUMAN]	184.06	0.1796	4	2	4	8	245	27.7	4.78
P63104	14-3-3 PROTEIN ZETA/DELTA OS=HOMO SAPIENS GN=YWHAZ PE=1 SV=1 - [1433Z_HUMAN]	675.09	0.4041	4	6	8	24	245	27.7	4.79
P30048	THIOREDOXIN-DEPENDENT PEROXIDE REDUCTASE, MITOCHONDRIAL OS=HOMO SAPIENS GN=PRDX3 PE=1 SV=3 - [PRDX3_HUMAN]	60.87	0.1758	1	4	4	7	256	27.7	7.78
P63104	14-3-3 protein zeta/delta os=homo sapiens gn=ywhaz pe=1 sv=1 - [1433z_human]	54.91	0.1796	6	2	4	5	245	27.7	4.79
P63104	14-3-3 protein zeta/delta os=homo sapiens gn=ywhaz pe=1 sv=1 - [1433z_human]	40.55	0.0898	6	1	2	2	245	27.7	4.79
P27348	14-3-3 PROTEIN THETA OS=HOMO SAPIENS GN=YWHAQ PE=1 SV=1 - [1433T_HUMAN]	136.33	0.1796	5	2	4	11	245	27.7	4.78
P63104	14-3-3 PROTEIN ZETA/DELTA OS=HOMO SAPIENS GN=YWHAZ PE=1 SV=1 - [1433Z_HUMAN]	713.74	0.3306	5	4	6	24	245	27.7	4.79
P30048	THIOREDOXIN-DEPENDENT PEROXIDE REDUCTASE, MITOCHONDRIAL OS=HOMO SAPIENS GN=PRDX3 PE=1 SV=3 - [PRDX3_HUMAN]	29.26	0.0742	1	2	2	3	256	27.7	7.78
P27348	14-3-3 PROTEIN THETA OS=HOMO SAPIENS GN=YWHAQ PE=1 SV=1 - [1433T_HUMAN]	726.63	0.3551	2	6	8	26	245	27.7	4.78
P63104	14-3-3 PROTEIN ZETA/DELTA OS=HOMO SAPIENS GN=YWHAZ PE=1 SV=1 - [1433Z_HUMAN]	1125.19	0.4286	2	6	8	32	245	27.7	4.79
P30048	THIOREDOXIN-DEPENDENT PEROXIDE REDUCTASE, MITOCHONDRIAL OS=HOMO SAPIENS GN=PRDX3 PE=1 SV=3 - [PRDX3_HUMAN]	120.2	0.1758	1	4	4	9	256	27.7	7.78
O14818	PROTEASOME SUBUNIT ALPHA TYPE-7 OS=HOMO SAPIENS GN=PSMA7 PE=1 SV=1 - [PSA7_HUMAN]	94.28	0.1008	2	2	2	3	248	27.9	8.46
O14818	PROTEASOME SUBUNIT ALPHA TYPE-7 OS=HOMO SAPIENS GN=PSMA7 PE=1 SV=1 - [PSA7_HUMAN]	196.48	0.1613	2	3	3	7	248	27.9	8.46
P57088	TRANSMEMBRANE PROTEIN 33 OS=HOMO SAPIENS GN=TMEM33 PE=1 SV=2 - [TMM33_HUMAN]	150.83	0.0486	1	1	1	3	247	28	9.7
P51572	B-CELL RECEPTOR-ASSOCIATED PROTEIN 31 OS=HOMO SAPIENS GN=BCAP31 PE=1 SV=3 - [BAP31_HUMAN]	57.44	0.061	1	1	1	1	246	28	8.44
P57088	TRANSMEMBRANE PROTEIN 33 OS=HOMO SAPIENS GN=TMEM33 PE=1 SV=2 - [TMM33_HUMAN]	47.31	0.0486	1	1	1	1	247	28	9.7
P57088	TRANSMEMBRANE PROTEIN 33 OS=HOMO SAPIENS GN=TMEM33 PE=1 SV=2 - [TMM33_HUMAN]	111.11	0.0486	1	1	1	2	247	28	9.7
P31946	14-3-3 PROTEIN BETA/ALPHA OS=HOMO SAPIENS GN=YWHAB PE=1 SV=3 - [1433B_HUMAN]	52.69	0.122	4	1	3	6	246	28.1	4.83
Q9H2R5	KALLIKREIN-15 OS=HOMO SAPIENS GN=KLK15 PE=2 SV=1 - [KLK15_HUMAN]	22.88	0.0273	1	1	1	1	256	28.1	7.97
P19256	LYMPHOCYTE FUNCTION-ASSOCIATED ANTIGEN 3 OS=HOMO SAPIENS GN=CD58 PE=1 SV=1 - [LFA3_HUMAN]	78.18	0.04	1	1	1	2	250	28.1	6.76
P19256	lymphocyte function-associated antigen 3 os=homo sapiens gn=cd58 pe=1 sv=1 - [lfa3_human]	28.47	0.04	1	1	1	1	250	28.1	6.76
P19256	lymphocyte function-associated antigen 3 os=homo sapiens gn=cd58 pe=1 sv=1 - [lfa3_human]	42.61	0.04	1	1	1	2	250	28.1	6.76
P19256	lymphocyte function-associated antigen 3 os=homo sapiens gn=cd58 pe=1 sv=1 - [lfa3_human]	29.04	0.04	1	1	1	1	250	28.1	6.76
P19256	LYMPHOCYTE FUNCTION-ASSOCIATED ANTIGEN 3 OS=HOMO SAPIENS GN=CD58 PE=1 SV=1 - [LFA3_HUMAN]	70.37	0.04	1	1	1	2	250	28.1	6.76
P31946	14-3-3 PROTEIN BETA/ALPHA OS=HOMO SAPIENS GN=YWHAB PE=1 SV=3 - [1433B_HUMAN]	389.35	0.3008	2	4	6	17	246	28.1	4.83
Q9H2R5	KALLIKREIN-15 OS=HOMO SAPIENS GN=KLK15 PE=2 SV=1 - [KLK15_HUMAN]	32.08	0.0273	1	1	1	1	256	28.1	7.97
Q04917	14-3-3 PROTEIN ETA OS=HOMO SAPIENS GN=YWHAH PE=1 SV=4 - [1433F_HUMAN]	146.7	0.1341	2	1	3	9	246	28.2	4.84
P04632	CALPAIN SMALL SUBUNIT 1 OS=HOMO SAPIENS GN=CAPNS1 PE=1 SV=1 - [CPNS1_HUMAN]	48.83	0.0933	1	2	2	2	268	28.3	5.2
P04632	CALPAIN SMALL SUBUNIT 1 OS=HOMO SAPIENS GN=CAPNS1 PE=1 SV=1 - [CPNS1_HUMAN]	79.2	0.056	1	1	1	2	268	28.3	5.2
P61981	14-3-3 PROTEIN GAMMA OS=HOMO SAPIENS GN=YWHAG PE=1 SV=2 - [1433G_HUMAN]	159.18	0.1903	2	2	4	10	247	28.3	4.89
P04632	CALPAIN SMALL SUBUNIT 1 OS=HOMO SAPIENS GN=CAPNS1 PE=1 SV=1 - [CPNS1_HUMAN]	184.73	0.1157	2	3	3	6	268	28.3	5.2
P25788	PROTEASOME SUBUNIT ALPHA TYPE-3 OS=HOMO SAPIENS GN=PSMA3 PE=1 SV=2 - [PSA3_HUMAN]	36.29	0.0471	1	1	1	1	255	28.4	5.33
P67936	TROPOMYOSIN ALPHA-4 CHAIN OS=HOMO SAPIENS GN=TPM4 PE=1 SV=3 - [TPM4_HUMAN]	69.03	0.0968	3	1	2	4	248	28.5	4.69
Q16563	SYNAPTOPHYSIN-LIKE PROTEIN 1 OS=HOMO SAPIENS GN=SYPL1 PE=1 SV=1 - [SYPL1_HUMAN]	93.82	0.0425	1	1	1	3	259	28.5	8.43
Q16563	synaptophysin-like protein 1 os=homo sapiens gn=sypl1 pe=1 sv=1 - [sypl1_human]	43.74	0.0425	1	1	1	1	259	28.5	8.43
Q16563	synaptophysin-like protein 1 os=homo sapiens gn=sypl1 pe=1 sv=1 - [sypl1_human]	97.3	0.0425	1	1	1	3	259	28.5	8.43
P67936	TROPOMYOSIN ALPHA-4 CHAIN OS=HOMO SAPIENS GN=TPM4 PE=1 SV=3 - [TPM4_HUMAN]	31.61	0.0968	1	1	2	3	248	28.5	4.69
Q16563	SYNAPTOPHYSIN-LIKE PROTEIN 1 OS=HOMO SAPIENS GN=SYPL1 PE=1 SV=1 - [SYPL1_HUMAN]	41.87	0.0425	1	1	1	1	259	28.5	8.43
P67936	TROPOMYOSIN ALPHA-4 CHAIN OS=HOMO SAPIENS GN=TPM4 PE=1 SV=3 - [TPM4_HUMAN]	126.35	0.1008	3	2	3	3	248	28.5	4.69
P28074	PROTEASOME SUBUNIT BETA TYPE-5 OS=HOMO SAPIENS GN=PSMB5 PE=1 SV=3 - [PSB5_HUMAN]	40.88	0.0494	1	1	1	2	263	28.5	6.92
Q16563	SYNAPTOPHYSIN-LIKE PROTEIN 1 OS=HOMO SAPIENS GN=SYPL1 PE=1 SV=1 - [SYPL1_HUMAN]	101.77	0.0425	1	1	1	3	259	28.5	8.43
P62753	40S RIBOSOMAL PROTEIN S6 OS=HOMO SAPIENS GN=RPS6 PE=1 SV=1 - [RS6_HUMAN]	42.84	0.0924	1	2	2	2	249	28.7	10.84
P15259	PHOSPHOGLYCERATE MUTASE 2 OS=HOMO SAPIENS GN=PGAM2 PE=1 SV=3 - [PGAM2_HUMAN]	87.92	0.0988	3	2	2	4	253	28.7	8.88
P62753	40S RIBOSOMAL PROTEIN S6 OS=HOMO SAPIENS GN=RPS6 PE=1 SV=1 - [RS6_HUMAN]	37.11	0.0321	1	1	1	1	249	28.7	10.84
P62753	40S RIBOSOMAL PROTEIN S6 OS=HOMO SAPIENS GN=RPS6 PE=1 SV=1 - [RS6_HUMAN]	38	0.0924	1	2	2	2	249	28.7	10.84
P12004	PROLIFERATING CELL NUCLEAR ANTIGEN OS=HOMO SAPIENS GN=PCNA PE=1 SV=1 - [PCNA_HUMAN]	0	0.0268	1	1	1	3	261	28.8	4.69
P18669	PHOSPHOGLYCERATE MUTASE 1 OS=HOMO SAPIENS GN=PGAM1 PE=1 SV=2 - [PGAM1_HUMAN]	99.43	0.1063	2	2	2	4	254	28.8	7.18
P12004	PROLIFERATING CELL NUCLEAR ANTIGEN OS=HOMO SAPIENS GN=PCNA PE=1 SV=1 - [PCNA_HUMAN]	44.45	0.0268	1	1	1	3	261	28.8	4.69
P62258	14-3-3 PROTEIN EPSILON OS=HOMO SAPIENS GN=YWHAE PE=1 SV=1 - [1433E_HUMAN]	305.16	0.3529	4	5	7	17	255	29.2	4.74
P18124	60S RIBOSOMAL PROTEIN L7 OS=HOMO SAPIENS GN=RPL7 PE=1 SV=1 - [RL7_HUMAN]	107.43	0.121	1	2	2	5	248	29.2	10.65
Q8NC54	KERATINOCYTE-ASSOCIATED TRANSMEMBRANE PROTEIN 2 OS=HOMO SAPIENS GN=KCT2 PE=2 SV=2 - [KCT2_HUMAN]	46.06	0.1283	1	3	3	5	265	29.2	5.08
P62258	14-3-3 protein epsilon os=homo sapiens gn=ywhae pe=1 sv=1 - [1433e_human]	108.88	0.3294	6	5	7	12	255	29.2	4.74
P62258	14-3-3 protein epsilon os=homo sapiens gn=ywhae pe=1 sv=1 - [1433e_human]	0	0.0784	6	1	2	2	255	29.2	4.74
P62258	14-3-3 PROTEIN EPSILON OS=HOMO SAPIENS GN=YWHAE PE=1 SV=1 - [1433E_HUMAN]	403.48	0.3294	5	5	7	19	255	29.2	4.74
P18124	60S RIBOSOMAL PROTEIN L7 OS=HOMO SAPIENS GN=RPL7 PE=1 SV=1 - [RL7_HUMAN]	50.3	0.0444	1	1	1	1	248	29.2	10.65
P62258	14-3-3 PROTEIN EPSILON OS=HOMO SAPIENS GN=YWHAE PE=1 SV=1 - [1433E_HUMAN]	879.22	0.4431	2	7	9	39	255	29.2	4.74
P28070	PROTEASOME SUBUNIT BETA TYPE-4 OS=HOMO SAPIENS GN=PSMB4 PE=1 SV=4 - [PSB4_HUMAN]	31.99	0.0379	1	1	1	1	264	29.2	5.97
P18124	60S RIBOSOMAL PROTEIN L7 OS=HOMO SAPIENS GN=RPL7 PE=1 SV=1 - [RL7_HUMAN]	138.6	0.121	1	2	2	5	248	29.2	10.65
P25789	PROTEASOME SUBUNIT ALPHA TYPE-4 OS=HOMO SAPIENS GN=PSMA4 PE=1 SV=1 - [PSA4_HUMAN]	27.63	0.0383	1	1	1	3	261	29.5	7.72
P25786	PROTEASOME SUBUNIT ALPHA TYPE-1 OS=HOMO SAPIENS GN=PSMA1 PE=1 SV=1 - [PSA1_HUMAN]	34.35	0.0304	1	1	1	1	263	29.5	6.61
P25789	PROTEASOME SUBUNIT ALPHA TYPE-4 OS=HOMO SAPIENS GN=PSMA4 PE=1 SV=1 - [PSA4_HUMAN]	31.5	0.0383	1	1	1	1	261	29.5	7.72
P25786	PROTEASOME SUBUNIT ALPHA TYPE-1 OS=HOMO SAPIENS GN=PSMA1 PE=1 SV=1 - [PSA1_HUMAN]	29.89	0.1521	1	3	3	3	263	29.5	6.61
P62701	40S RIBOSOMAL PROTEIN S4, X ISOFORM OS=HOMO SAPIENS GN=RPS4X PE=1 SV=2 - [RS4X_HUMAN]	159.28	0.2319	1	6	6	10	263	29.6	10.15
P27701	CD82 ANTIGEN OS=HOMO SAPIENS GN=CD82 PE=1 SV=1 - [CD82_HUMAN]	38.08	0.0524	1	1	1	3	267	29.6	5.24
P62701	40S RIBOSOMAL PROTEIN S4, X ISOFORM OS=HOMO SAPIENS GN=RPS4X PE=1 SV=2 - [RS4X_HUMAN]	151.55	0.2395	1	5	5	12	263	29.6	10.15
P27701	CD82 ANTIGEN OS=HOMO SAPIENS GN=CD82 PE=1 SV=1 - [CD82_HUMAN]	192.43	0.1685	1	3	3	8	267	29.6	5.24
Q14847	LIM AND SH3 DOMAIN PROTEIN 1 OS=HOMO SAPIENS GN=LASP1 PE=1 SV=2 - [LASP1_HUMAN]	42.84	0.0383	1	1	1	2	261	29.7	7.05
Q14847	LIM AND SH3 DOMAIN PROTEIN 1 OS=HOMO SAPIENS GN=LASP1 PE=1 SV=2 - [LASP1_HUMAN]	0	0.0383	1	1	1	1	261	29.7	7.05
Q14847	LIM AND SH3 DOMAIN PROTEIN 1 OS=HOMO SAPIENS GN=LASP1 PE=1 SV=2 - [LASP1_HUMAN]	44.71	0.0383	1	1	1	1	261	29.7	7.05
Q9Y5M8	SIGNAL RECOGNITION PARTICLE RECEPTOR SUBUNIT BETA OS=HOMO SAPIENS GN=SRPRB PE=1 SV=3 - [SRPRB_HUMAN]	41.83	0.0701	1	1	1	1	271	29.7	9.04
P35232	PROHIBITIN OS=HOMO SAPIENS GN=PHB PE=1 SV=1 - [PHB_HUMAN]	211.9	0.3603	1	8	8	12	272	29.8	5.76
P35232	PROHIBITIN OS=HOMO SAPIENS GN=PHB PE=1 SV=1 - [PHB_HUMAN]	54.53	0.1765	1	4	4	6	272	29.8	5.76
P35232	PROHIBITIN OS=HOMO SAPIENS GN=PHB PE=1 SV=1 - [PHB_HUMAN]	219.75	0.2059	1	5	5	13	272	29.8	5.76
P61247	40S RIBOSOMAL PROTEIN S3A OS=HOMO SAPIENS GN=RPS3A PE=1 SV=2 - [RS3A_HUMAN]	33.19	0.0644	1	1	1	1	264	29.9	9.73
P61247	40S RIBOSOMAL PROTEIN S3A OS=HOMO SAPIENS GN=RPS3A PE=1 SV=2 - [RS3A_HUMAN]	57.74	0.0644	1	1	1	1	264	29.9	9.73
P61247	40S RIBOSOMAL PROTEIN S3A OS=HOMO SAPIENS GN=RPS3A PE=1 SV=2 - [RS3A_HUMAN]	54.84	0.1288	1	3	3	3	264	29.9	9.73
Q15691	MICROTUBULE-ASSOCIATED PROTEIN RP/EB FAMILY MEMBER 1 OS=HOMO SAPIENS GN=MAPRE1 PE=1 SV=3 - [MARE1_HUMAN]	32.53	0.0746	1	2	2	3	268	30	5.14
P62424	60S RIBOSOMAL PROTEIN L7A OS=HOMO SAPIENS GN=RPL7A PE=1 SV=2 - [RL7A_HUMAN]	60.06	0.0526	1	2	2	3	266	30	10.61
P62424	60S RIBOSOMAL PROTEIN L7A OS=HOMO SAPIENS GN=RPL7A PE=1 SV=2 - [RL7A_HUMAN]	34.88	0.0526	1	1	1	2	266	30	10.61
O15260	SURFEIT LOCUS PROTEIN 4 OS=HOMO SAPIENS GN=SURF4 PE=1 SV=3 - [SURF4_HUMAN]	31.21	0.0297	1	1	1	5	269	30.4	7.78
O15260	SURFEIT LOCUS PROTEIN 4 OS=HOMO SAPIENS GN=SURF4 PE=1 SV=3 - [SURF4_HUMAN]	34.08	0.0781	1	2	2	4	269	30.4	7.78
Q13162	PEROXIREDOXIN-4 OS=HOMO SAPIENS GN=PRDX4 PE=1 SV=1 - [PRDX4_HUMAN]	73.24	0.1808	1	3	4	7	271	30.5	6.29
Q13162	PEROXIREDOXIN-4 OS=HOMO SAPIENS GN=PRDX4 PE=1 SV=1 - [PRDX4_HUMAN]	75.59	0.048	1	1	1	3	271	30.5	6.29
Q13162	PEROXIREDOXIN-4 OS=HOMO SAPIENS GN=PRDX4 PE=1 SV=1 - [PRDX4_HUMAN]	142.79	0.1181	1	2	3	10	271	30.5	6.29
Q9Y277	VOLTAGE-DEPENDENT ANION-SELECTIVE CHANNEL PROTEIN 3 OS=HOMO SAPIENS GN=VDAC3 PE=1 SV=1 - [VDAC3_HUMAN]	128.95	0.0813	1	1	2	8	283	30.6	8.66
P21796	VOLTAGE-DEPENDENT ANION-SELECTIVE CHANNEL PROTEIN 1 OS=HOMO SAPIENS GN=VDAC1 PE=1 SV=2 - [VDAC1_HUMAN]	391.98	0.3392	2	6	6	21	283	30.8	8.54
O75828	CARBONYL REDUCTASE [NADPH] 3 OS=HOMO SAPIENS GN=CBR3 PE=1 SV=3 - [CBR3_HUMAN]	32.74	0.0469	2	1	1	1	277	30.8	6.18
Q13151	HETEROGENEOUS NUCLEAR RIBONUCLEOPROTEIN A0 OS=HOMO SAPIENS GN=HNRNPA0 PE=1 SV=1 - [ROA0_HUMAN]	64.13	0.0754	1	1	2	3	305	30.8	9.29
P21796	voltage-dependent anion-selective channel protein 1 os=homo sapiens gn=vdac1 pe=1 sv=2 - [vdac1_human]	95.19	0.0353	2	1	1	3	283	30.8	8.54
P21796	voltage-dependent anion-selective channel protein 1 os=homo sapiens gn=vdac1 pe=1 sv=2 - [vdac1_human]	38.65	0.0353	2	1	1	2	283	30.8	8.54
P21796	VOLTAGE-DEPENDENT ANION-SELECTIVE CHANNEL PROTEIN 1 OS=HOMO SAPIENS GN=VDAC1 PE=1 SV=2 - [VDAC1_HUMAN]	38.22	0.2367	2	4	4	5	283	30.8	8.54
P21796	VOLTAGE-DEPENDENT ANION-SELECTIVE CHANNEL PROTEIN 1 OS=HOMO SAPIENS GN=VDAC1 PE=1 SV=2 - [VDAC1_HUMAN]	439.44	0.4064	1	6	7	20	283	30.8	8.54
O75828	CARBONYL REDUCTASE [NADPH] 3 OS=HOMO SAPIENS GN=CBR3 PE=1 SV=3 - [CBR3_HUMAN]	47.06	0.0289	2	1	1	1	277	30.8	6.18
Q13151	HETEROGENEOUS NUCLEAR RIBONUCLEOPROTEIN A0 OS=HOMO SAPIENS GN=HNRNPA0 PE=1 SV=1 - [ROA0_HUMAN]	184.86	0.0754	1	1	2	6	305	30.8	9.29
P20645	CATION-DEPENDENT MANNOSE-6-PHOSPHATE RECEPTOR OS=HOMO SAPIENS GN=M6PR PE=1 SV=1 - [MPRD_HUMAN]	54.57	0.0505	1	1	1	1	277	31	5.83
P29692	ELONGATION FACTOR 1-DELTA OS=HOMO SAPIENS GN=EEF1D PE=1 SV=5 - [EF1D_HUMAN]	422.79	0.2491	1	5	5	11	281	31.1	5.01
P29692	elongation factor 1-delta os=homo sapiens gn=eef1d pe=1 sv=5 - [ef1d_human]	73.14	0.0427	1	1	1	3	281	31.1	5.01
P29692	ELONGATION FACTOR 1-DELTA OS=HOMO SAPIENS GN=EEF1D PE=1 SV=5 - [EF1D_HUMAN]	232.31	0.2028	1	4	4	8	281	31.1	5.01
P29692	ELONGATION FACTOR 1-DELTA OS=HOMO SAPIENS GN=EEF1D PE=1 SV=5 - [EF1D_HUMAN]	517.89	0.2171	1	4	4	12	281	31.1	5.01
Q13243	SPLICING FACTOR, ARGININE/SERINE-RICH 5 OS=HOMO SAPIENS GN=SFRS5 PE=1 SV=1 - [SFRS5_HUMAN]	142.33	0.0772	1	1	2	6	272	31.2	11.59
Q13243	splicing factor, arginine/serine-rich 5 os=homo sapiens gn=sfrs5 pe=1 sv=1 - [sfrs5_human]	47.11	0.0331	3	1	1	3	272	31.2	11.59
Q13243	splicing factor, arginine/serine-rich 5 os=homo sapiens gn=sfrs5 pe=1 sv=1 - [sfrs5_human]	37.93	0.0331	3	1	1	1	272	31.2	11.59
Q13243	SPLICING FACTOR, ARGININE/SERINE-RICH 5 OS=HOMO SAPIENS GN=SFRS5 PE=1 SV=1 - [SFRS5_HUMAN]	274.72	0.1287	1	2	3	10	272	31.2	11.59
Q96FW1	UBIQUITIN THIOESTERASE OTUB1 OS=HOMO SAPIENS GN=OTUB1 PE=1 SV=2 - [OTUB1_HUMAN]	43.22	0.0627	1	2	2	2	271	31.3	4.94
Q9Y639	neuroplastin os=homo sapiens gn=nptn pe=1 sv=1 - [nptn_human]	81.57	0.0355	1	1	1	2	282	31.3	6.87
P15880	40S RIBOSOMAL PROTEIN S2 OS=HOMO SAPIENS GN=RPS2 PE=1 SV=2 - [RS2_HUMAN]	31.86	0.0444	1	1	1	3	293	31.3	10.24
Q9Y639	NEUROPLASTIN OS=HOMO SAPIENS GN=NPTN PE=1 SV=1 - [NPTN_HUMAN]	249.1	0.1596	1	3	3	7	282	31.3	6.87
P15880	40S RIBOSOMAL PROTEIN S2 OS=HOMO SAPIENS GN=RPS2 PE=1 SV=2 - [RS2_HUMAN]	232.48	0.1195	1	3	3	6	293	31.3	10.24
P47756	F-ACTIN-CAPPING PROTEIN SUBUNIT BETA OS=HOMO SAPIENS GN=CAPZB PE=1 SV=4 - [CAPZB_HUMAN]	25.27	0.083	1	2	2	3	277	31.3	5.59
Q07021	COMPLEMENT COMPONENT 1 Q SUBCOMPONENT-BINDING PROTEIN, MITOCHONDRIAL OS=HOMO SAPIENS GN=C1QBP PE=1 SV=1 - [C1QBP_HUMAN]	23.54	0.0709	1	1	1	1	282	31.3	4.84
Q96FW1	UBIQUITIN THIOESTERASE OTUB1 OS=HOMO SAPIENS GN=OTUB1 PE=1 SV=2 - [OTUB1_HUMAN]	89.48	0.0627	1	2	2	4	271	31.3	4.94
P30084	ENOYL-COA HYDRATASE, MITOCHONDRIAL OS=HOMO SAPIENS GN=ECHS1 PE=1 SV=4 - [ECHM_HUMAN]	34.85	0.1207	1	2	2	2	290	31.4	8.07
P30084	ENOYL-COA HYDRATASE, MITOCHONDRIAL OS=HOMO SAPIENS GN=ECHS1 PE=1 SV=4 - [ECHM_HUMAN]	33.33	0.1207	1	2	2	2	290	31.4	8.07
P30084	ENOYL-COA HYDRATASE, MITOCHONDRIAL OS=HOMO SAPIENS GN=ECHS1 PE=1 SV=4 - [ECHM_HUMAN]	90.37	0.1207	1	2	2	4	290	31.4	8.07
P45880	VOLTAGE-DEPENDENT ANION-SELECTIVE CHANNEL PROTEIN 2 OS=HOMO SAPIENS GN=VDAC2 PE=1 SV=2 - [VDAC2_HUMAN]	128.79	0.1701	1	4	4	7	294	31.5	7.56
P29966	MYRISTOYLATED ALANINE-RICH C-KINASE SUBSTRATE OS=HOMO SAPIENS GN=MARCKS PE=1 SV=4 - [MARCS_HUMAN]	38.7	0.0542	1	1	1	2	332	31.5	4.45
P54709	SODIUM/POTASSIUM-TRANSPORTING ATPASE SUBUNIT BETA-3 OS=HOMO SAPIENS GN=ATP1B3 PE=1 SV=1 - [AT1B3_HUMAN]	56.92	0.0896	1	2	2	2	279	31.5	8.35
P29966	myristoylated alanine-rich c-kinase substrate os=homo sapiens gn=marcks pe=1 sv=4 - [marcs_human]	0	0.0542	1	1	1	1	332	31.5	4.45
P45880	voltage-dependent anion-selective channel protein 2 os=homo sapiens gn=vdac2 pe=1 sv=2 - [vdac2_human]	39.91	0.034	1	1	1	1	294	31.5	7.56
P29966	myristoylated alanine-rich c-kinase substrate os=homo sapiens gn=marcks pe=1 sv=4 - [marcs_human]	216.75	0.247	1	3	3	6	332	31.5	4.45
P45880	VOLTAGE-DEPENDENT ANION-SELECTIVE CHANNEL PROTEIN 2 OS=HOMO SAPIENS GN=VDAC2 PE=1 SV=2 - [VDAC2_HUMAN]	36.02	0.0612	1	2	2	3	294	31.5	7.56
P29966	MYRISTOYLATED ALANINE-RICH C-KINASE SUBSTRATE OS=HOMO SAPIENS GN=MARCKS PE=1 SV=4 - [MARCS_HUMAN]	238.18	0.1506	1	2	2	9	332	31.5	4.45
P45880	VOLTAGE-DEPENDENT ANION-SELECTIVE CHANNEL PROTEIN 2 OS=HOMO SAPIENS GN=VDAC2 PE=1 SV=2 - [VDAC2_HUMAN]	248.59	0.3571	1	7	7	17	294	31.5	7.56
P29966	MYRISTOYLATED ALANINE-RICH C-KINASE SUBSTRATE OS=HOMO SAPIENS GN=MARCKS PE=1 SV=4 - [MARCS_HUMAN]	67.63	0.2078	1	3	3	6	332	31.5	4.45
P54709	SODIUM/POTASSIUM-TRANSPORTING ATPASE SUBUNIT BETA-3 OS=HOMO SAPIENS GN=ATP1B3 PE=1 SV=1 - [AT1B3_HUMAN]	175.76	0.0896	1	2	2	6	279	31.5	8.35
Q9H3N1	THIOREDOXIN-RELATED TRANSMEMBRANE PROTEIN 1 OS=HOMO SAPIENS GN=TMX1 PE=1 SV=1 - [TMX1_HUMAN]	66.4	0.0893	1	2	2	3	280	31.8	4.98
Q9H3N1	THIOREDOXIN-RELATED TRANSMEMBRANE PROTEIN 1 OS=HOMO SAPIENS GN=TMX1 PE=1 SV=1 - [TMX1_HUMAN]	63.91	0.0429	1	1	1	2	280	31.8	4.98
O60812	heterogeneous nuclear ribonucleoprotein c-like 1 os=homo sapiens gn=hnrnpcl1 pe=1 sv=1 - [hnrcl_human]	41.35	0.041	2	1	1	3	293	32.1	5.06
O60812	heterogeneous nuclear ribonucleoprotein c-like 1 os=homo sapiens gn=hnrnpcl1 pe=1 sv=1 - [hnrcl_human]	69.34	0.041	2	1	1	3	293	32.1	5.06
O60812	heterogeneous nuclear ribonucleoprotein c-like 1 os=homo sapiens gn=hnrnpcl1 pe=1 sv=1 - [hnrcl_human]	41.51	0.041	2	1	1	1	293	32.1	5.06
O60812	HETEROGENEOUS NUCLEAR RIBONUCLEOPROTEIN C-LIKE 1 OS=HOMO SAPIENS GN=HNRNPCL1 PE=1 SV=1 - [HNRCL_HUMAN]	138.73	0.0819	2	2	2	4	293	32.1	5.06
P43307	TRANSLOCON-ASSOCIATED PROTEIN SUBUNIT ALPHA OS=HOMO SAPIENS GN=SSR1 PE=1 SV=3 - [SSRA_HUMAN]	86.11	0.0804	1	2	2	4	286	32.2	4.49
O43396	THIOREDOXIN-LIKE PROTEIN 1 OS=HOMO SAPIENS GN=TXNL1 PE=1 SV=3 - [TXNL1_HUMAN]	29.62	0.0242	1	1	1	1	289	32.2	4.96
Q9UKM9	RNA-BINDING PROTEIN RALY OS=HOMO SAPIENS GN=RALY PE=1 SV=1 - [RALY_HUMAN]	26.97	0.049	1	2	2	2	306	32.4	9.17
Q9H1Y0	AUTOPHAGY PROTEIN 5 OS=HOMO SAPIENS GN=ATG5 PE=1 SV=2 - [ATG5_HUMAN]	46.17	0.0545	1	1	1	1	275	32.4	5.77
Q9UKM9	RNA-BINDING PROTEIN RALY OS=HOMO SAPIENS GN=RALY PE=1 SV=1 - [RALY_HUMAN]	46.95	0.0915	1	3	3	5	306	32.4	9.17
P06748	NUCLEOPHOSMIN OS=HOMO SAPIENS GN=NPM1 PE=1 SV=2 - [NPM_HUMAN]	113.53	0.1156	1	2	2	3	294	32.6	4.78
P06748	nucleophosmin os=homo sapiens gn=npm1 pe=1 sv=2 - [npm_human]	21.25	0.0442	1	1	1	2	294	32.6	4.78
P06748	nucleophosmin os=homo sapiens gn=npm1 pe=1 sv=2 - [npm_human]	34.99	0.0442	1	1	1	1	294	32.6	4.78
P06748	nucleophosmin os=homo sapiens gn=npm1 pe=1 sv=2 - [npm_human]	61.94	0.0442	1	1	1	2	294	32.6	4.78
P06748	NUCLEOPHOSMIN OS=HOMO SAPIENS GN=NPM1 PE=1 SV=2 - [NPM_HUMAN]	55.65	0.0442	1	1	1	1	294	32.6	4.78
P06748	NUCLEOPHOSMIN OS=HOMO SAPIENS GN=NPM1 PE=1 SV=2 - [NPM_HUMAN]	319.33	0.2041	1	4	4	10	294	32.6	4.78
Q86U42	POLYADENYLATE-BINDING PROTEIN 2 OS=HOMO SAPIENS GN=PABPN1 PE=1 SV=3 - [PABP2_HUMAN]	163.89	0.2059	1	4	4	10	306	32.7	5.06
Q02878	60s ribosomal protein l6 os=homo sapiens gn=rpl6 pe=1 sv=3 - [rl6_human]	28.03	0.0347	1	1	1	1	288	32.7	10.58
Q13595	transformer-2 protein homolog alpha os=homo sapiens gn=tra2a pe=1 sv=1 - [tra2a_human]	24.26	0.0496	1	1	1	1	282	32.7	11.27
Q02878	60s ribosomal protein l6 os=homo sapiens gn=rpl6 pe=1 sv=3 - [rl6_human]	26.92	0.0347	1	1	1	1	288	32.7	10.58
Q02878	60S RIBOSOMAL PROTEIN L6 OS=HOMO SAPIENS GN=RPL6 PE=1 SV=3 - [RL6_HUMAN]	0	0.066	1	2	2	3	288	32.7	10.58
Q86U42	POLYADENYLATE-BINDING PROTEIN 2 OS=HOMO SAPIENS GN=PABPN1 PE=1 SV=3 - [PABP2_HUMAN]	107.76	0.0359	1	1	1	3	306	32.7	5.06
P06753	TROPOMYOSIN ALPHA-3 CHAIN OS=HOMO SAPIENS GN=TPM3 PE=1 SV=1 - [TPM3_HUMAN]	51.63	0.081	3	1	2	3	284	32.8	4.72
P12236	ADP/ATP TRANSLOCASE 3 OS=HOMO SAPIENS GN=SLC25A6 PE=1 SV=4 - [ADT3_HUMAN]	363.73	0.3591	3	2	9	27	298	32.8	9.74
P08865	40S RIBOSOMAL PROTEIN SA OS=HOMO SAPIENS GN=RPSA PE=1 SV=4 - [RSSA_HUMAN]	404.05	0.3119	1	8	8	16	295	32.8	4.87
P12236	adp/atp translocase 3 os=homo sapiens gn=slc25a6 pe=1 sv=4 - [adt3_human]	50.63	0.151	3	2	4	6	298	32.8	9.74
P08865	40s ribosomal protein sa os=homo sapiens gn=rpsa pe=1 sv=4 - [rssa_human]	128.28	0.1932	1	3	3	6	295	32.8	4.87
P12236	adp/atp translocase 3 os=homo sapiens gn=slc25a6 pe=1 sv=4 - [adt3_human]	66.73	0.1779	4	5	5	10	298	32.8	9.74
P06753	TROPOMYOSIN ALPHA-3 CHAIN OS=HOMO SAPIENS GN=TPM3 PE=1 SV=1 - [TPM3_HUMAN]	64.41	0.081	1	1	2	4	284	32.8	4.72
P12236	ADP/ATP TRANSLOCASE 3 OS=HOMO SAPIENS GN=SLC25A6 PE=1 SV=4 - [ADT3_HUMAN]	102.62	0.1946	3	1	6	19	298	32.8	9.74
P08865	40S RIBOSOMAL PROTEIN SA OS=HOMO SAPIENS GN=RPSA PE=1 SV=4 - [RSSA_HUMAN]	456.56	0.1729	1	4	4	9	295	32.8	4.87
P06753	TROPOMYOSIN ALPHA-3 CHAIN OS=HOMO SAPIENS GN=TPM3 PE=1 SV=1 - [TPM3_HUMAN]	74.71	0.081	3	1	2	2	284	32.8	4.72
P12236	ADP/ATP TRANSLOCASE 3 OS=HOMO SAPIENS GN=SLC25A6 PE=1 SV=4 - [ADT3_HUMAN]	445.8	0.4094	3	2	11	27	298	32.8	9.74
P08865	40S RIBOSOMAL PROTEIN SA OS=HOMO SAPIENS GN=RPSA PE=1 SV=4 - [RSSA_HUMAN]	1054.18	0.3831	1	9	9	34	295	32.8	4.87
P52907	F-ACTIN-CAPPING PROTEIN SUBUNIT ALPHA-1 OS=HOMO SAPIENS GN=CAPZA1 PE=1 SV=3 - [CAZA1_HUMAN]	181.75	0.1434	2	3	3	5	286	32.9	5.69
P05141	ADP/ATP TRANSLOCASE 2 OS=HOMO SAPIENS GN=SLC25A5 PE=1 SV=6 - [ADT2_HUMAN]	487.91	0.3792	2	4	11	33	298	32.9	9.74
P05141	adp/atp translocase 2 os=homo sapiens gn=slc25a5 pe=1 sv=6 - [adt2_human]	23.04	0.1074	2	1	3	3	298	32.9	9.74
P05141	adp/atp translocase 2 os=homo sapiens gn=slc25a5 pe=1 sv=6 - [adt2_human]	44.49	0.1409	2	2	4	7	298	32.9	9.74
P47755	f-actin-capping protein subunit alpha-2 os=homo sapiens gn=capza2 pe=1 sv=3 - [caza2_human]	26.23	0.035	2	1	1	2	286	32.9	5.85
P05141	ADP/ATP TRANSLOCASE 2 OS=HOMO SAPIENS GN=SLC25A5 PE=1 SV=6 - [ADT2_HUMAN]	168.01	0.2718	2	3	8	22	298	32.9	9.74
P52907	F-ACTIN-CAPPING PROTEIN SUBUNIT ALPHA-1 OS=HOMO SAPIENS GN=CAPZA1 PE=1 SV=3 - [CAZA1_HUMAN]	104.05	0.1434	2	3	3	4	286	32.9	5.69
P05141	ADP/ATP TRANSLOCASE 2 OS=HOMO SAPIENS GN=SLC25A5 PE=1 SV=6 - [ADT2_HUMAN]	496.73	0.4128	2	3	12	33	298	32.9	9.74
Q8NBQ5	ESTRADIOL 17-BETA-DEHYDROGENASE 11 OS=HOMO SAPIENS GN=HSD17B11 PE=1 SV=2 - [DHB11_HUMAN]	60.44	0.0867	1	2	2	4	300	32.9	9.17
P13726	TISSUE FACTOR OS=HOMO SAPIENS GN=F3 PE=1 SV=1 - [TF_HUMAN]	271.14	0.1966	1	3	3	11	295	33	7.03
P12235	adp/atp translocase 1 os=homo sapiens gn=slc25a4 pe=1 sv=4 - [adt1_human]	23.04	0.1107	3	1	3	4	298	33	9.76
Q9Y365	pctp-like protein os=homo sapiens gn=stard10 pe=2 sv=2 - [pctl_human]	21.72	0.055	1	1	1	1	291	33	7.12
Q9Y365	pctp-like protein os=homo sapiens gn=stard10 pe=2 sv=2 - [pctl_human]	31.59	0.0962	1	2	2	3	291	33	7.12
P36542	ATP SYNTHASE SUBUNIT GAMMA, MITOCHONDRIAL OS=HOMO SAPIENS GN=ATP5C1 PE=1 SV=1 - [ATPG_HUMAN]	30.67	0.0235	1	1	1	1	298	33	9.22
P13726	TISSUE FACTOR OS=HOMO SAPIENS GN=F3 PE=1 SV=1 - [TF_HUMAN]	1284.7	0.461	1	6	6	35	295	33	7.03
A8MT51	septin-13 os=homo sapiens gn=sept13 pe=2 sv=2 - [sep13_human]	53.61	0.0316	6	1	1	3	285	33.1	8.59
P54920	ALPHA-SOLUBLE NSF ATTACHMENT PROTEIN OS=HOMO SAPIENS GN=NAPA PE=1 SV=3 - [SNAA_HUMAN]	22.34	0.0339	1	1	1	1	295	33.2	5.36
P32322	PYRROLINE-5-CARBOXYLATE REDUCTASE 1, MITOCHONDRIAL OS=HOMO SAPIENS GN=PYCR1 PE=1 SV=2 - [P5CR1_HUMAN]	34.95	0.0909	1	2	2	3	319	33.3	7.61
Q99623	PROHIBITIN-2 OS=HOMO SAPIENS GN=PHB2 PE=1 SV=2 - [PHB2_HUMAN]	529.08	0.3846	1	10	10	31	299	33.3	9.83
Q9Y6C9	MITOCHONDRIAL CARRIER HOMOLOG 2 OS=HOMO SAPIENS GN=MTCH2 PE=1 SV=1 - [MTCH2_HUMAN]	47.47	0.099	1	2	2	2	303	33.3	7.97
Q00535	CELL DIVISION PROTEIN KINASE 5 OS=HOMO SAPIENS GN=CDK5 PE=1 SV=3 - [CDK5_HUMAN]	52.09	0.0274	28	1	1	3	292	33.3	7.66
Q99623	prohibitin-2 os=homo sapiens gn=phb2 pe=1 sv=2 - [phb2_human]	119.64	0.1104	1	3	3	8	299	33.3	9.83
Q99623	prohibitin-2 os=homo sapiens gn=phb2 pe=1 sv=2 - [phb2_human]	345.57	0.2776	1	7	7	16	299	33.3	9.83
Q99623	prohibitin-2 os=homo sapiens gn=phb2 pe=1 sv=2 - [phb2_human]	43.75	0.0602	1	2	2	2	299	33.3	9.83
Q99623	PROHIBITIN-2 OS=HOMO SAPIENS GN=PHB2 PE=1 SV=2 - [PHB2_HUMAN]	322.07	0.2408	1	6	6	15	299	33.3	9.83
P32322	PYRROLINE-5-CARBOXYLATE REDUCTASE 1, MITOCHONDRIAL OS=HOMO SAPIENS GN=PYCR1 PE=1 SV=2 - [P5CR1_HUMAN]	179.23	0.1317	1	2	3	7	319	33.3	7.61
Q99623	PROHIBITIN-2 OS=HOMO SAPIENS GN=PHB2 PE=1 SV=2 - [PHB2_HUMAN]	714.02	0.4114	1	11	11	34	299	33.3	9.83
Q9Y6C9	MITOCHONDRIAL CARRIER HOMOLOG 2 OS=HOMO SAPIENS GN=MTCH2 PE=1 SV=1 - [MTCH2_HUMAN]	71.92	0.1452	1	3	3	4	303	33.3	7.97
Q01105	PROTEIN SET OS=HOMO SAPIENS GN=SET PE=1 SV=3 - [SET_HUMAN]	127.03	0.1276	1	3	3	6	290	33.5	4.32
Q01105	protein set os=homo sapiens gn=set pe=1 sv=3 - [set_human]	20.67	0.0483	1	1	1	1	290	33.5	4.32
Q01105	PROTEIN SET OS=HOMO SAPIENS GN=SET PE=1 SV=3 - [SET_HUMAN]	96.23	0.1655	1	4	4	7	290	33.5	4.32
P07910	HETEROGENEOUS NUCLEAR RIBONUCLEOPROTEINS C1/C2 OS=HOMO SAPIENS GN=HNRNPC PE=1 SV=4 - [HNRPC_HUMAN]	272.86	0.1895	2	5	5	14	306	33.6	5.08
P62995	transformer-2 protein homolog beta os=homo sapiens gn=tra2b pe=1 sv=1 - [tra2b_human]	45.08	0.0556	1	1	1	1	288	33.6	11.25
P07910	HETEROGENEOUS NUCLEAR RIBONUCLEOPROTEINS C1/C2 OS=HOMO SAPIENS GN=HNRNPC PE=1 SV=4 - [HNRPC_HUMAN]	598.78	0.2288	2	8	8	29	306	33.6	5.08
P62995	TRANSFORMER-2 PROTEIN HOMOLOG BETA OS=HOMO SAPIENS GN=TRA2B PE=1 SV=1 - [TRA2B_HUMAN]	20.34	0.0347	1	1	1	1	288	33.6	11.25
Q96C36	PYRROLINE-5-CARBOXYLATE REDUCTASE 2 OS=HOMO SAPIENS GN=PYCR2 PE=1 SV=1 - [P5CR2_HUMAN]	63.43	0.0875	1	1	2	5	320	33.6	7.77
Q9UEE9	CRANIOFACIAL DEVELOPMENT PROTEIN 1 OS=HOMO SAPIENS GN=CFDP1 PE=1 SV=1 - [CFDP1_HUMAN]	0	0.0334	1	1	1	1	299	33.6	4.81
P22087	RRNA 2'-O-METHYLTRANSFERASE FIBRILLARIN OS=HOMO SAPIENS GN=FBL PE=1 SV=2 - [FBRL_HUMAN]	209.1	0.1121	2	3	3	7	321	33.8	10.18
Q9UBR2	CATHEPSIN Z OS=HOMO SAPIENS GN=CTSZ PE=1 SV=1 - [CATZ_HUMAN]	23.18	0.0396	1	1	1	2	303	33.8	7.11
P22087	rrna 2'-o-methyltransferase fibrillarin os=homo sapiens gn=fbl pe=1 sv=2 - [fbrl_human]	31.81	0.0343	2	1	1	2	321	33.8	10.18
P22087	RRNA 2'-O-METHYLTRANSFERASE FIBRILLARIN OS=HOMO SAPIENS GN=FBL PE=1 SV=2 - [FBRL_HUMAN]	108.31	0.0343	2	1	1	3	321	33.8	10.18
P22087	RRNA 2'-O-METHYLTRANSFERASE FIBRILLARIN OS=HOMO SAPIENS GN=FBL PE=1 SV=2 - [FBRL_HUMAN]	172.7	0.1121	2	3	3	8	321	33.8	10.18
Q9UHR5	SAP30-BINDING PROTEIN OS=HOMO SAPIENS GN=SAP30BP PE=1 SV=1 - [S30BP_HUMAN]	154.31	0.0487	1	1	1	2	308	33.8	4.84
Q9UBR2	CATHEPSIN Z OS=HOMO SAPIENS GN=CTSZ PE=1 SV=1 - [CATZ_HUMAN]	22.12	0.0396	1	1	1	1	303	33.8	7.11
Q02978	MITOCHONDRIAL 2-OXOGLUTARATE/MALATE CARRIER PROTEIN OS=HOMO SAPIENS GN=SLC25A11 PE=1 SV=3 - [M2OM_HUMAN]	23.3	0.0318	1	1	1	2	314	34	9.91
Q02978	mitochondrial 2-oxoglutarate/malate carrier protein os=homo sapiens gn=slc25a11 pe=1 sv=3 - [m2om_human]	21.24	0.0318	1	1	1	2	314	34	9.91
Q02978	MITOCHONDRIAL 2-OXOGLUTARATE/MALATE CARRIER PROTEIN OS=HOMO SAPIENS GN=SLC25A11 PE=1 SV=3 - [M2OM_HUMAN]	61	0.0605	1	2	2	6	314	34	9.91
O43765	SMALL GLUTAMINE-RICH TETRATRICOPEPTIDE REPEAT-CONTAINING PROTEIN ALPHA OS=HOMO SAPIENS GN=SGTA PE=1 SV=1 - [SGTA_HUMAN]	38.71	0.0415	1	1	1	2	313	34	4.87
P06493	CELL DIVISION CONTROL PROTEIN 2 HOMOLOG OS=HOMO SAPIENS GN=CDC2 PE=1 SV=2 - [CDC2_HUMAN]	0	0.064	28	2	2	3	297	34.1	8.4
P00387	NADH-CYTOCHROME B5 REDUCTASE 3 OS=HOMO SAPIENS GN=CYB5R3 PE=1 SV=3 - [NB5R3_HUMAN]	52.52	0.0365	1	1	1	3	301	34.2	7.59
Q12846	SYNTAXIN-4 OS=HOMO SAPIENS GN=STX4 PE=1 SV=2 - [STX4_HUMAN]	26.69	0.064	1	1	1	2	297	34.2	6.28
P0C7M2	putative heterogeneous nuclear ribonucleoprotein a1-like 3 os=homo sapiens gn=hnrpa1l3 pe=5 sv=1 - [ra1l3_human]	37.97	0.1281	4	3	4	5	320	34.2	9.17
P0C7M2	PUTATIVE HETEROGENEOUS NUCLEAR RIBONUCLEOPROTEIN A1-LIKE 3 OS=HOMO SAPIENS GN=HNRPA1L3 PE=5 SV=1 - [RA1L3_HUMAN]	325.79	0.2031	4	4	6	12	320	34.2	9.17
P00387	NADH-CYTOCHROME B5 REDUCTASE 3 OS=HOMO SAPIENS GN=CYB5R3 PE=1 SV=3 - [NB5R3_HUMAN]	57.73	0.1329	1	3	3	5	301	34.2	7.59
Q12846	SYNTAXIN-4 OS=HOMO SAPIENS GN=STX4 PE=1 SV=2 - [STX4_HUMAN]	53.25	0.064	1	1	1	2	297	34.2	6.28
P05388	60S ACIDIC RIBOSOMAL PROTEIN P0 OS=HOMO SAPIENS GN=RPLP0 PE=1 SV=1 - [RLA0_HUMAN]	170.08	0.1388	2	3	3	8	317	34.3	5.97
Q53GQ0	ESTRADIOL 17-BETA-DEHYDROGENASE 12 OS=HOMO SAPIENS GN=HSD17B12 PE=1 SV=2 - [DHB12_HUMAN]	35.41	0.0321	1	1	1	2	312	34.3	9.32
P46777	60S RIBOSOMAL PROTEIN L5 OS=HOMO SAPIENS GN=RPL5 PE=1 SV=3 - [RL5_HUMAN]	28.72	0.0943	1	2	2	4	297	34.3	9.72
Q9Y5U2	PROTEIN TSSC4 OS=HOMO SAPIENS GN=TSSC4 PE=1 SV=2 - [TSSC4_HUMAN]	20.33	0.0395	1	1	1	1	329	34.3	5.12
P05388	60S ACIDIC RIBOSOMAL PROTEIN P0 OS=HOMO SAPIENS GN=RPLP0 PE=1 SV=1 - [RLA0_HUMAN]	41.87	0.0379	2	1	1	2	317	34.3	5.97
Q53GQ0	ESTRADIOL 17-BETA-DEHYDROGENASE 12 OS=HOMO SAPIENS GN=HSD17B12 PE=1 SV=2 - [DHB12_HUMAN]	52.04	0.0321	1	1	1	2	312	34.3	9.32
P46777	60S RIBOSOMAL PROTEIN L5 OS=HOMO SAPIENS GN=RPL5 PE=1 SV=3 - [RL5_HUMAN]	25.43	0.0943	1	2	2	2	297	34.3	9.72
P05388	60S ACIDIC RIBOSOMAL PROTEIN P0 OS=HOMO SAPIENS GN=RPLP0 PE=1 SV=1 - [RLA0_HUMAN]	282.3	0.2776	2	5	5	13	317	34.3	5.97
Q53GQ0	ESTRADIOL 17-BETA-DEHYDROGENASE 12 OS=HOMO SAPIENS GN=HSD17B12 PE=1 SV=2 - [DHB12_HUMAN]	101.17	0.125	1	3	3	4	312	34.3	9.32
P46777	60S RIBOSOMAL PROTEIN L5 OS=HOMO SAPIENS GN=RPL5 PE=1 SV=3 - [RL5_HUMAN]	134.33	0.1414	1	3	3	10	297	34.3	9.72
Q16836	HYDROXYACYL-COENZYME A DEHYDROGENASE, MITOCHONDRIAL OS=HOMO SAPIENS GN=HADH PE=1 SV=2 - [HCDH_HUMAN]	69.17	0.035	1	1	1	2	314	34.3	8.85
Q9Y5U2	PROTEIN TSSC4 OS=HOMO SAPIENS GN=TSSC4 PE=1 SV=2 - [TSSC4_HUMAN]	78.14	0.0729	1	2	2	7	329	34.3	5.12
O00487	26S PROTEASOME NON-ATPASE REGULATORY SUBUNIT 14 OS=HOMO SAPIENS GN=PSMD14 PE=1 SV=1 - [PSDE_HUMAN]	36.62	0.0645	1	2	2	2	310	34.6	6.52
O00487	26s proteasome non-atpase regulatory subunit 14 os=homo sapiens gn=psmd14 pe=1 sv=1 - [psde_human]	26.02	0.0226	1	1	1	1	310	34.6	6.52
O00487	26s proteasome non-atpase regulatory subunit 14 os=homo sapiens gn=psmd14 pe=1 sv=1 - [psde_human]	36.97	0.0226	1	1	1	1	310	34.6	6.52
O00487	26S PROTEASOME NON-ATPASE REGULATORY SUBUNIT 14 OS=HOMO SAPIENS GN=PSMD14 PE=1 SV=1 - [PSDE_HUMAN]	48.29	0.0226	1	1	1	2	310	34.6	6.52
Q96AG4	LEUCINE-RICH REPEAT-CONTAINING PROTEIN 59 OS=HOMO SAPIENS GN=LRRC59 PE=1 SV=1 - [LRC59_HUMAN]	0	0.0326	1	1	1	2	307	34.9	9.57
Q9BYD3	39S RIBOSOMAL PROTEIN L4, MITOCHONDRIAL OS=HOMO SAPIENS GN=MRPL4 PE=1 SV=1 - [RM04_HUMAN]	20.74	0.0514	1	1	1	1	311	34.9	9.72
P05026	SODIUM/POTASSIUM-TRANSPORTING ATPASE SUBUNIT BETA-1 OS=HOMO SAPIENS GN=ATP1B1 PE=1 SV=1 - [AT1B1_HUMAN]	326.85	0.1254	1	4	4	17	303	35	8.53
P05026	sodium/potassium-transporting atpase subunit beta-1 os=homo sapiens gn=atp1b1 pe=1 sv=1 - [at1b1_human]	82.37	0.1188	1	3	3	5	303	35	8.53
P05026	SODIUM/POTASSIUM-TRANSPORTING ATPASE SUBUNIT BETA-1 OS=HOMO SAPIENS GN=ATP1B1 PE=1 SV=1 - [AT1B1_HUMAN]	100.26	0.1617	1	5	5	9	303	35	8.53
P05026	SODIUM/POTASSIUM-TRANSPORTING ATPASE SUBUNIT BETA-1 OS=HOMO SAPIENS GN=ATP1B1 PE=1 SV=1 - [AT1B1_HUMAN]	51.21	0.0792	1	3	3	5	303	35	8.53
P63244	GUANINE NUCLEOTIDE-BINDING PROTEIN SUBUNIT BETA-2-LIKE 1 OS=HOMO SAPIENS GN=GNB2L1 PE=1 SV=3 - [GBLP_HUMAN]	72.31	0.1136	1	4	4	10	317	35.1	7.69
P63244	guanine nucleotide-binding protein subunit beta-2-like 1 os=homo sapiens gn=gnb2l1 pe=1 sv=3 - [gblp_human]	26.48	0.0662	1	2	2	3	317	35.1	7.69
P63244	GUANINE NUCLEOTIDE-BINDING PROTEIN SUBUNIT BETA-2-LIKE 1 OS=HOMO SAPIENS GN=GNB2L1 PE=1 SV=3 - [GBLP_HUMAN]	76.47	0.1167	1	4	4	8	317	35.1	7.69
O00764	PYRIDOXAL KINASE OS=HOMO SAPIENS GN=PDXK PE=1 SV=1 - [PDXK_HUMAN]	128.7	0.0994	1	2	2	4	312	35.1	6.13
P13804	ELECTRON TRANSFER FLAVOPROTEIN SUBUNIT ALPHA, MITOCHONDRIAL OS=HOMO SAPIENS GN=ETFA PE=1 SV=1 - [ETFA_HUMAN]	17.67	0.0781	1	2	2	2	333	35.1	8.38
P63244	GUANINE NUCLEOTIDE-BINDING PROTEIN SUBUNIT BETA-2-LIKE 1 OS=HOMO SAPIENS GN=GNB2L1 PE=1 SV=3 - [GBLP_HUMAN]	204.64	0.2965	1	7	7	16	317	35.1	7.69
Q08722	LEUKOCYTE SURFACE ANTIGEN CD47 OS=HOMO SAPIENS GN=CD47 PE=1 SV=1 - [CD47_HUMAN]	49.91	0.0588	1	2	2	4	323	35.2	7.21
Q08722	leukocyte surface antigen cd47 os=homo sapiens gn=cd47 pe=1 sv=1 - [cd47_human]	26.8	0.0526	1	2	2	6	323	35.2	7.21
Q08722	LEUKOCYTE SURFACE ANTIGEN CD47 OS=HOMO SAPIENS GN=CD47 PE=1 SV=1 - [CD47_HUMAN]	0	0.0248	1	1	1	1	323	35.2	7.21
Q08722	LEUKOCYTE SURFACE ANTIGEN CD47 OS=HOMO SAPIENS GN=CD47 PE=1 SV=1 - [CD47_HUMAN]	47.58	0.0588	1	2	2	4	323	35.2	7.21
Q9NZP5	olfactory receptor 5ac2 os=homo sapiens gn=or5ac2 pe=2 sv=2 - [o5ac2_human]	96.39	0.0227	1	1	1	4	309	35.3	8.94
Q9NZP5	OLFACTORY RECEPTOR 5AC2 OS=HOMO SAPIENS GN=OR5AC2 PE=2 SV=2 - [O5AC2_HUMAN]	71.34	0.0227	1	1	1	3	309	35.3	8.94
Q13155	AMINOACYL TRNA SYNTHETASE COMPLEX-INTERACTING MULTIFUNCTIONAL PROTEIN 2 OS=HOMO SAPIENS GN=AIMP2 PE=1 SV=2 - [AIMP2_HUMAN]	27.38	0.0281	1	1	1	2	320	35.3	8.22
P31937	3-HYDROXYISOBUTYRATE DEHYDROGENASE, MITOCHONDRIAL OS=HOMO SAPIENS GN=HIBADH PE=1 SV=2 - [3HIDH_HUMAN]	54.92	0.0804	1	2	2	2	336	35.3	8.13
P40926	MALATE DEHYDROGENASE, MITOCHONDRIAL OS=HOMO SAPIENS GN=MDH2 PE=1 SV=3 - [MDHM_HUMAN]	698.72	0.355	1	8	8	28	338	35.5	8.68
P27695	DNA-(APURINIC OR APYRIMIDINIC SITE) LYASE OS=HOMO SAPIENS GN=APEX1 PE=1 SV=2 - [APEX1_HUMAN]	78.9	0.0472	1	1	1	2	318	35.5	8.12
P40926	malate dehydrogenase, mitochondrial os=homo sapiens gn=mdh2 pe=1 sv=3 - [mdhm_human]	189.44	0.0799	1	2	2	7	338	35.5	8.68
P40926	malate dehydrogenase, mitochondrial os=homo sapiens gn=mdh2 pe=1 sv=3 - [mdhm_human]	276.87	0.2101	1	5	5	11	338	35.5	8.68
P40926	malate dehydrogenase, mitochondrial os=homo sapiens gn=mdh2 pe=1 sv=3 - [mdhm_human]	69.7	0.1361	1	3	3	5	338	35.5	8.68
P40926	MALATE DEHYDROGENASE, MITOCHONDRIAL OS=HOMO SAPIENS GN=MDH2 PE=1 SV=3 - [MDHM_HUMAN]	247.59	0.2485	1	6	6	15	338	35.5	8.68
P27695	DNA-(APURINIC OR APYRIMIDINIC SITE) LYASE OS=HOMO SAPIENS GN=APEX1 PE=1 SV=2 - [APEX1_HUMAN]	38.46	0.0472	1	1	1	2	318	35.5	8.12
P40926	MALATE DEHYDROGENASE, MITOCHONDRIAL OS=HOMO SAPIENS GN=MDH2 PE=1 SV=3 - [MDHM_HUMAN]	1106.08	0.4941	1	12	12	37	338	35.5	8.68
P27695	DNA-(APURINIC OR APYRIMIDINIC SITE) LYASE OS=HOMO SAPIENS GN=APEX1 PE=1 SV=2 - [APEX1_HUMAN]	166.71	0.0472	1	1	1	3	318	35.5	8.12
P55735	PROTEIN SEC13 HOMOLOG OS=HOMO SAPIENS GN=SEC13 PE=1 SV=3 - [SEC13_HUMAN]	31.49	0.0466	1	1	1	1	322	35.5	5.48
O75821	EUKARYOTIC TRANSLATION INITIATION FACTOR 3 SUBUNIT G OS=HOMO SAPIENS GN=EIF3G PE=1 SV=2 - [EIF3G_HUMAN]	49.29	0.05	1	1	1	2	320	35.6	6.13
P62714	SERINE/THREONINE-PROTEIN PHOSPHATASE 2A CATALYTIC SUBUNIT BETA ISOFORM OS=HOMO SAPIENS GN=PPP2CB PE=1 SV=1 - [PP2AB_HUMAN]	30.12	0.0453	2	1	1	2	309	35.6	5.43
Q9H9B4	sideroflexin-1 os=homo sapiens gn=sfxn1 pe=1 sv=4 - [sfxn1_human]	29.41	0.0714	1	2	2	2	322	35.6	9.07
Q9H9B4	sideroflexin-1 os=homo sapiens gn=sfxn1 pe=1 sv=4 - [sfxn1_human]	37.1	0.0311	1	1	1	1	322	35.6	9.07
O75821	EUKARYOTIC TRANSLATION INITIATION FACTOR 3 SUBUNIT G OS=HOMO SAPIENS GN=EIF3G PE=1 SV=2 - [EIF3G_HUMAN]	57.46	0.1781	1	4	4	8	320	35.6	6.13
Q9H9B4	SIDEROFLEXIN-1 OS=HOMO SAPIENS GN=SFXN1 PE=1 SV=4 - [SFXN1_HUMAN]	29.32	0.0652	1	2	2	3	322	35.6	9.07
P62714	SERINE/THREONINE-PROTEIN PHOSPHATASE 2A CATALYTIC SUBUNIT BETA ISOFORM OS=HOMO SAPIENS GN=PPP2CB PE=1 SV=1 - [PP2AB_HUMAN]	48.98	0.0453	2	1	1	2	309	35.6	5.43
P09758	TUMOR-ASSOCIATED CALCIUM SIGNAL TRANSDUCER 2 OS=HOMO SAPIENS GN=TACSTD2 PE=1 SV=3 - [TACD2_HUMAN]	170.3	0.0495	1	1	1	3	323	35.7	8.87
P09758	tumor-associated calcium signal transducer 2 os=homo sapiens gn=tacstd2 pe=1 sv=3 - [tacd2_human]	37.61	0.0495	1	1	1	1	323	35.7	8.87
P09758	TUMOR-ASSOCIATED CALCIUM SIGNAL TRANSDUCER 2 OS=HOMO SAPIENS GN=TACSTD2 PE=1 SV=3 - [TACD2_HUMAN]	176.22	0.0495	1	1	1	3	323	35.7	8.87
P15121	ALDOSE REDUCTASE OS=HOMO SAPIENS GN=AKR1B1 PE=1 SV=3 - [ALDR_HUMAN]	49.66	0.0759	1	3	3	3	316	35.8	6.98
Q13011	DELTA(3,5)-DELTA(2,4)-DIENOYL-COA ISOMERASE, MITOCHONDRIAL OS=HOMO SAPIENS GN=ECH1 PE=1 SV=2 - [ECH1_HUMAN]	43.46	0.0488	1	1	1	1	328	35.8	8
P15121	ALDOSE REDUCTASE OS=HOMO SAPIENS GN=AKR1B1 PE=1 SV=3 - [ALDR_HUMAN]	0	0.0253	1	1	1	1	316	35.8	6.98
Q13011	DELTA(3,5)-DELTA(2,4)-DIENOYL-COA ISOMERASE, MITOCHONDRIAL OS=HOMO SAPIENS GN=ECH1 PE=1 SV=2 - [ECH1_HUMAN]	76.71	0.0671	1	2	2	2	328	35.8	8
P15121	ALDOSE REDUCTASE OS=HOMO SAPIENS GN=AKR1B1 PE=1 SV=3 - [ALDR_HUMAN]	60.3	0.0791	2	3	3	6	316	35.8	6.98
P08758	ANNEXIN A5 OS=HOMO SAPIENS GN=ANXA5 PE=1 SV=2 - [ANXA5_HUMAN]	582.52	0.2531	1	7	7	22	320	35.9	5.05
P09525	ANNEXIN A4 OS=HOMO SAPIENS GN=ANXA4 PE=1 SV=4 - [ANXA4_HUMAN]	40.6	0.0752	1	2	2	2	319	35.9	6.13
P67809	NUCLEASE-SENSITIVE ELEMENT-BINDING PROTEIN 1 OS=HOMO SAPIENS GN=YBX1 PE=1 SV=3 - [YBOX1_HUMAN]	229.81	0.3642	2	4	5	10	324	35.9	9.88
P67809	nuclease-sensitive element-binding protein 1 os=homo sapiens gn=ybx1 pe=1 sv=3 - [ybox1_human]	77.67	0.0525	3	1	1	2	324	35.9	9.88
P67809	nuclease-sensitive element-binding protein 1 os=homo sapiens gn=ybx1 pe=1 sv=3 - [ybox1_human]	26.11	0.0525	3	1	1	1	324	35.9	9.88
P08758	ANNEXIN A5 OS=HOMO SAPIENS GN=ANXA5 PE=1 SV=2 - [ANXA5_HUMAN]	370.37	0.1438	1	4	4	12	320	35.9	5.05
P08758	ANNEXIN A5 OS=HOMO SAPIENS GN=ANXA5 PE=1 SV=2 - [ANXA5_HUMAN]	955.14	0.4344	1	11	11	40	320	35.9	5.05
P09525	ANNEXIN A4 OS=HOMO SAPIENS GN=ANXA4 PE=1 SV=4 - [ANXA4_HUMAN]	61.86	0.2038	1	5	5	6	319	35.9	6.13
P67809	NUCLEASE-SENSITIVE ELEMENT-BINDING PROTEIN 1 OS=HOMO SAPIENS GN=YBX1 PE=1 SV=3 - [YBOX1_HUMAN]	1248.11	0.4722	2	5	8	40	324	35.9	9.88
Q9NZ01	TRANS-2,3-ENOYL-COA REDUCTASE OS=HOMO SAPIENS GN=TECR PE=1 SV=1 - [TECR_HUMAN]	0	0.0292	1	1	1	2	308	36	9.45
P04406	GLYCERALDEHYDE-3-PHOSPHATE DEHYDROGENASE OS=HOMO SAPIENS GN=GAPDH PE=1 SV=3 - [G3P_HUMAN]	1745.43	0.3881	2	9	9	52	335	36	8.46
P04406	glyceraldehyde-3-phosphate dehydrogenase os=homo sapiens gn=gapdh pe=1 sv=3 - [g3p_human]	1512.79	0.3463	1	7	7	43	335	36	8.46
P04406	glyceraldehyde-3-phosphate dehydrogenase os=homo sapiens gn=gapdh pe=1 sv=3 - [g3p_human]	1715.75	0.394	2	10	10	54	335	36	8.46
P04406	glyceraldehyde-3-phosphate dehydrogenase os=homo sapiens gn=gapdh pe=1 sv=3 - [g3p_human]	1267.68	0.3343	2	7	7	44	335	36	8.46
P04406	GLYCERALDEHYDE-3-PHOSPHATE DEHYDROGENASE OS=HOMO SAPIENS GN=GAPDH PE=1 SV=3 - [G3P_HUMAN]	1148.8	0.3881	2	8	8	36	335	36	8.46
P04406	GLYCERALDEHYDE-3-PHOSPHATE DEHYDROGENASE OS=HOMO SAPIENS GN=GAPDH PE=1 SV=3 - [G3P_HUMAN]	2377.98	0.4119	2	10	10	66	335	36	8.46
O14908	PDZ DOMAIN-CONTAINING PROTEIN GIPC1 OS=HOMO SAPIENS GN=GIPC1 PE=1 SV=2 - [GIPC1_HUMAN]	24.15	0.042	1	1	1	1	333	36	6.28
Q9P287	BRCA2 AND CDKN1A-INTERACTING PROTEIN OS=HOMO SAPIENS GN=BCCIP PE=1 SV=1 - [BCCIP_HUMAN]	184	0.0987	1	2	2	6	314	36	4.61
P05198	EUKARYOTIC TRANSLATION INITIATION FACTOR 2 SUBUNIT 1 OS=HOMO SAPIENS GN=EIF2S1 PE=1 SV=3 - [IF2A_HUMAN]	208.22	0.0857	1	3	3	7	315	36.1	5.08
Q15717	ELAV-LIKE PROTEIN 1 OS=HOMO SAPIENS GN=ELAVL1 PE=1 SV=2 - [ELAV1_HUMAN]	120.56	0.0736	1	2	2	4	326	36.1	9.17
P05198	eukaryotic translation initiation factor 2 subunit 1 os=homo sapiens gn=eif2s1 pe=1 sv=3 - [if2a_human]	25.33	0.0381	1	1	1	2	315	36.1	5.08
P05198	eukaryotic translation initiation factor 2 subunit 1 os=homo sapiens gn=eif2s1 pe=1 sv=3 - [if2a_human]	61.31	0.0381	1	1	1	1	315	36.1	5.08
P05198	EUKARYOTIC TRANSLATION INITIATION FACTOR 2 SUBUNIT 1 OS=HOMO SAPIENS GN=EIF2S1 PE=1 SV=3 - [IF2A_HUMAN]	75.76	0.0603	1	2	2	4	315	36.1	5.08
Q15717	ELAV-LIKE PROTEIN 1 OS=HOMO SAPIENS GN=ELAVL1 PE=1 SV=2 - [ELAV1_HUMAN]	24.38	0.0337	1	1	1	1	326	36.1	9.17
P05198	EUKARYOTIC TRANSLATION INITIATION FACTOR 2 SUBUNIT 1 OS=HOMO SAPIENS GN=EIF2S1 PE=1 SV=3 - [IF2A_HUMAN]	429.93	0.3302	1	9	9	20	315	36.1	5.08
Q15717	ELAV-LIKE PROTEIN 1 OS=HOMO SAPIENS GN=ELAVL1 PE=1 SV=2 - [ELAV1_HUMAN]	179.27	0.0767	1	2	2	4	326	36.1	9.17
Q99729	HETEROGENEOUS NUCLEAR RIBONUCLEOPROTEIN A/B OS=HOMO SAPIENS GN=HNRNPAB PE=1 SV=2 - [ROAA_HUMAN]	127.31	0.0542	1	1	2	6	332	36.2	8.21
P40925	MALATE DEHYDROGENASE, CYTOPLASMIC OS=HOMO SAPIENS GN=MDH1 PE=1 SV=4 - [MDHC_HUMAN]	54.73	0.0898	1	2	2	4	334	36.4	7.36
P40925	MALATE DEHYDROGENASE, CYTOPLASMIC OS=HOMO SAPIENS GN=MDH1 PE=1 SV=4 - [MDHC_HUMAN]	31.16	0.0509	1	1	1	1	334	36.4	7.36
P40925	MALATE DEHYDROGENASE, CYTOPLASMIC OS=HOMO SAPIENS GN=MDH1 PE=1 SV=4 - [MDHC_HUMAN]	324.98	0.1347	1	3	3	11	334	36.4	7.36
Q9NWV8	BRCA1-A COMPLEX SUBUNIT MERIT40 OS=HOMO SAPIENS GN=MERIT40 PE=1 SV=1 - [MRI40_HUMAN]	65.46	0.0699	1	1	1	3	329	36.5	4.64
Q13347	EUKARYOTIC TRANSLATION INITIATION FACTOR 3 SUBUNIT I OS=HOMO SAPIENS GN=EIF3I PE=1 SV=1 - [EIF3I_HUMAN]	106.09	0.0769	1	2	2	6	325	36.5	5.64
P07195	L-LACTATE DEHYDROGENASE B CHAIN OS=HOMO SAPIENS GN=LDHB PE=1 SV=2 - [LDHB_HUMAN]	551.44	0.2275	3	6	7	19	334	36.6	6.05
P07195	l-lactate dehydrogenase b chain os=homo sapiens gn=ldhb pe=1 sv=2 - [ldhb_human]	91.45	0.0838	3	1	2	3	334	36.6	6.05
P07195	l-lactate dehydrogenase b chain os=homo sapiens gn=ldhb pe=1 sv=2 - [ldhb_human]	265.99	0.2275	3	5	6	10	334	36.6	6.05
P07195	l-lactate dehydrogenase b chain os=homo sapiens gn=ldhb pe=1 sv=2 - [ldhb_human]	97.53	0.1078	3	2	3	3	334	36.6	6.05
P07195	L-LACTATE DEHYDROGENASE B CHAIN OS=HOMO SAPIENS GN=LDHB PE=1 SV=2 - [LDHB_HUMAN]	199.7	0.2275	3	6	7	14	334	36.6	6.05
P07195	L-LACTATE DEHYDROGENASE B CHAIN OS=HOMO SAPIENS GN=LDHB PE=1 SV=2 - [LDHB_HUMAN]	958.11	0.2874	3	8	9	28	334	36.6	6.05
P61964	WD REPEAT-CONTAINING PROTEIN 5 OS=HOMO SAPIENS GN=WDR5 PE=1 SV=1 - [WDR5_HUMAN]	0	0.0479	1	1	1	1	334	36.6	8.27
P00338	L-LACTATE DEHYDROGENASE A CHAIN OS=HOMO SAPIENS GN=LDHA PE=1 SV=2 - [LDHA_HUMAN]	1445.99	0.3524	4	10	11	50	332	36.7	8.27
P00338	l-lactate dehydrogenase a chain os=homo sapiens gn=ldha pe=1 sv=2 - [ldha_human]	426.46	0.247	4	6	7	18	332	36.7	8.27
Q9BQA1	methylosome protein 50 os=homo sapiens gn=wdr77 pe=1 sv=1 - [mep50_human]	33.31	0.0205	1	1	1	1	342	36.7	5.17
P00338	l-lactate dehydrogenase a chain os=homo sapiens gn=ldha pe=1 sv=2 - [ldha_human]	607.32	0.2831	4	8	9	25	332	36.7	8.27
Q9BQA1	methylosome protein 50 os=homo sapiens gn=wdr77 pe=1 sv=1 - [mep50_human]	53.03	0.0205	1	1	1	2	342	36.7	5.17
P00338	l-lactate dehydrogenase a chain os=homo sapiens gn=ldha pe=1 sv=2 - [ldha_human]	272.17	0.1958	3	5	6	12	332	36.7	8.27
P00338	L-LACTATE DEHYDROGENASE A CHAIN OS=HOMO SAPIENS GN=LDHA PE=1 SV=2 - [LDHA_HUMAN]	889.17	0.3102	4	9	10	32	332	36.7	8.27
Q8NFH4	NUCLEOPORIN NUP37 OS=HOMO SAPIENS GN=NUP37 PE=1 SV=1 - [NUP37_HUMAN]	40.87	0.046	1	1	1	1	326	36.7	5.92
P00338	L-LACTATE DEHYDROGENASE A CHAIN OS=HOMO SAPIENS GN=LDHA PE=1 SV=2 - [LDHA_HUMAN]	1564.85	0.3524	4	10	11	57	332	36.7	8.27
Q9BQA1	METHYLOSOME PROTEIN 50 OS=HOMO SAPIENS GN=WDR77 PE=1 SV=1 - [MEP50_HUMAN]	90.99	0.0906	1	2	2	4	342	36.7	5.17
Q8WVY7	UBIQUITIN-LIKE DOMAIN-CONTAINING CTD PHOSPHATASE 1 OS=HOMO SAPIENS GN=UBLCP1 PE=1 SV=2 - [UBCP1_HUMAN]	26.57	0.0283	1	1	1	1	318	36.8	6.46
P09467	fructose-1,6-bisphosphatase 1 os=homo sapiens gn=fbp1 pe=1 sv=4 - [f16p1_human]	304.84	0.3521	2	8	8	18	338	36.8	6.99
P09467	fructose-1,6-bisphosphatase 1 os=homo sapiens gn=fbp1 pe=1 sv=4 - [f16p1_human]	509.24	0.2929	2	7	7	22	338	36.8	6.99
P09467	fructose-1,6-bisphosphatase 1 os=homo sapiens gn=fbp1 pe=1 sv=4 - [f16p1_human]	254.76	0.3047	2	7	7	15	338	36.8	6.99
Q8WVY7	UBIQUITIN-LIKE DOMAIN-CONTAINING CTD PHOSPHATASE 1 OS=HOMO SAPIENS GN=UBLCP1 PE=1 SV=2 - [UBCP1_HUMAN]	36.7	0.0283	1	1	1	1	318	36.8	6.46
Q14257	RETICULOCALBIN-2 OS=HOMO SAPIENS GN=RCN2 PE=1 SV=1 - [RCN2_HUMAN]	41.3	0.0473	1	1	1	1	317	36.9	4.4
P31942	HETEROGENEOUS NUCLEAR RIBONUCLEOPROTEIN H3 OS=HOMO SAPIENS GN=HNRNPH3 PE=1 SV=2 - [HNRH3_HUMAN]	131.35	0.1127	1	2	3	6	346	36.9	6.87
P36873	SERINE/THREONINE-PROTEIN PHOSPHATASE PP1-GAMMA CATALYTIC SUBUNIT OS=HOMO SAPIENS GN=PPP1CC PE=1 SV=1 - [PP1G_HUMAN]	37.72	0.13	3	3	3	5	323	37	6.54
P51665	26S PROTEASOME NON-ATPASE REGULATORY SUBUNIT 7 OS=HOMO SAPIENS GN=PSMD7 PE=1 SV=2 - [PSD7_HUMAN]	59.38	0.0525	1	1	1	1	324	37	6.77
P36873	SERINE/THREONINE-PROTEIN PHOSPHATASE PP1-GAMMA CATALYTIC SUBUNIT OS=HOMO SAPIENS GN=PPP1CC PE=1 SV=1 - [PP1G_HUMAN]	34.16	0.0433	3	1	1	1	323	37	6.54
P36873	SERINE/THREONINE-PROTEIN PHOSPHATASE PP1-GAMMA CATALYTIC SUBUNIT OS=HOMO SAPIENS GN=PPP1CC PE=1 SV=1 - [PP1G_HUMAN]	342.23	0.2167	2	1	6	15	323	37	6.54
P51665	26S PROTEASOME NON-ATPASE REGULATORY SUBUNIT 7 OS=HOMO SAPIENS GN=PSMD7 PE=1 SV=2 - [PSD7_HUMAN]	73.17	0.1235	1	3	3	4	324	37	6.77
O43852	CALUMENIN OS=HOMO SAPIENS GN=CALU PE=1 SV=2 - [CALU_HUMAN]	73.72	0.0635	1	2	2	4	315	37.1	4.64
O43684	MITOTIC CHECKPOINT PROTEIN BUB3 OS=HOMO SAPIENS GN=BUB3 PE=1 SV=1 - [BUB3_HUMAN]	44.48	0.0396	1	1	1	1	328	37.1	6.84
O43684	mitotic checkpoint protein bub3 os=homo sapiens gn=bub3 pe=1 sv=1 - [bub3_human]	37.95	0.0213	1	1	1	1	328	37.1	6.84
O43684	mitotic checkpoint protein bub3 os=homo sapiens gn=bub3 pe=1 sv=1 - [bub3_human]	43.97	0.0518	1	2	2	2	328	37.1	6.84
O43684	MITOTIC CHECKPOINT PROTEIN BUB3 OS=HOMO SAPIENS GN=BUB3 PE=1 SV=1 - [BUB3_HUMAN]	49.95	0.0213	1	1	1	2	328	37.1	6.84
O43852	CALUMENIN OS=HOMO SAPIENS GN=CALU PE=1 SV=2 - [CALU_HUMAN]	1160.45	0.4889	1	11	11	51	315	37.1	4.64
O43684	MITOTIC CHECKPOINT PROTEIN BUB3 OS=HOMO SAPIENS GN=BUB3 PE=1 SV=1 - [BUB3_HUMAN]	99.26	0.1037	1	3	3	6	328	37.1	6.84
P62140	SERINE/THREONINE-PROTEIN PHOSPHATASE PP1-BETA CATALYTIC SUBUNIT OS=HOMO SAPIENS GN=PPP1CB PE=1 SV=3 - [PP1B_HUMAN]	342.58	0.2141	2	1	6	15	327	37.2	6.19
Q52LJ0	PROTEIN FAM98B OS=HOMO SAPIENS GN=FAM98B PE=1 SV=1 - [FA98B_HUMAN]	195.47	0.1879	1	5	5	8	330	37.2	6.29
P62879	GUANINE NUCLEOTIDE-BINDING PROTEIN G(I)/G(S)/G(T) SUBUNIT BETA-2 OS=HOMO SAPIENS GN=GNB2 PE=1 SV=3 - [GBB2_HUMAN]	38.96	0.1059	3	3	3	5	340	37.3	6
P62879	GUANINE NUCLEOTIDE-BINDING PROTEIN G(I)/G(S)/G(T) SUBUNIT BETA-2 OS=HOMO SAPIENS GN=GNB2 PE=1 SV=3 - [GBB2_HUMAN]	34.68	0.0676	2	2	2	3	340	37.3	6
P62879	GUANINE NUCLEOTIDE-BINDING PROTEIN G(I)/G(S)/G(T) SUBUNIT BETA-2 OS=HOMO SAPIENS GN=GNB2 PE=1 SV=3 - [GBB2_HUMAN]	154.28	0.1382	2	2	4	8	340	37.3	6
P22626	HETEROGENEOUS NUCLEAR RIBONUCLEOPROTEINS A2/B1 OS=HOMO SAPIENS GN=HNRNPA2B1 PE=1 SV=2 - [ROA2_HUMAN]	582.2	0.3569	1	8	10	25	353	37.4	8.95
O95218	ZINC FINGER RAN-BINDING DOMAIN-CONTAINING PROTEIN 2 OS=HOMO SAPIENS GN=ZRANB2 PE=1 SV=2 - [ZRAB2_HUMAN]	133.67	0.0485	1	2	2	3	330	37.4	10.01
P22626	heterogeneous nuclear ribonucleoproteins a2/b1 os=homo sapiens gn=hnrnpa2b1 pe=1 sv=2 - [roa2_human]	30.46	0.0737	1	2	2	3	353	37.4	8.95
P22626	heterogeneous nuclear ribonucleoproteins a2/b1 os=homo sapiens gn=hnrnpa2b1 pe=1 sv=2 - [roa2_human]	79.47	0.17	2	5	6	6	353	37.4	8.95
P62873	guanine nucleotide-binding protein g(i)/g(s)/g(t) subunit beta-1 os=homo sapiens gn=gnb1 pe=1 sv=3 - [gbb1_human]	24.29	0.0324	3	1	1	1	340	37.4	6
P22626	HETEROGENEOUS NUCLEAR RIBONUCLEOPROTEINS A2/B1 OS=HOMO SAPIENS GN=HNRNPA2B1 PE=1 SV=2 - [ROA2_HUMAN]	191.28	0.1558	2	4	6	8	353	37.4	8.95
P22626	HETEROGENEOUS NUCLEAR RIBONUCLEOPROTEINS A2/B1 OS=HOMO SAPIENS GN=HNRNPA2B1 PE=1 SV=2 - [ROA2_HUMAN]	1113.38	0.3796	1	9	11	41	353	37.4	8.95
O76003	GLUTAREDOXIN-3 OS=HOMO SAPIENS GN=GLRX3 PE=1 SV=2 - [GLRX3_HUMAN]	42.31	0.0746	1	2	2	2	335	37.4	5.39
P62873	GUANINE NUCLEOTIDE-BINDING PROTEIN G(I)/G(S)/G(T) SUBUNIT BETA-1 OS=HOMO SAPIENS GN=GNB1 PE=1 SV=3 - [GBB1_HUMAN]	156.01	0.1382	1	2	4	8	340	37.4	6
O95218	ZINC FINGER RAN-BINDING DOMAIN-CONTAINING PROTEIN 2 OS=HOMO SAPIENS GN=ZRANB2 PE=1 SV=2 - [ZRAB2_HUMAN]	224.41	0.0485	1	2	2	5	330	37.4	10.01
Q15599	NA(+)/H(+) EXCHANGE REGULATORY COFACTOR NHE-RF2 OS=HOMO SAPIENS GN=SLC9A3R2 PE=1 SV=2 - [NHRF2_HUMAN]	31.92	0.0386	1	1	1	1	337	37.4	7.93
O00303	EUKARYOTIC TRANSLATION INITIATION FACTOR 3 SUBUNIT F OS=HOMO SAPIENS GN=EIF3F PE=1 SV=1 - [EIF3F_HUMAN]	514	0.2409	1	7	7	19	357	37.5	5.45
Q15365	POLY(RC)-BINDING PROTEIN 1 OS=HOMO SAPIENS GN=PCBP1 PE=1 SV=2 - [PCBP1_HUMAN]	205.48	0.1938	1	3	5	11	356	37.5	7.09
P37837	TRANSALDOLASE OS=HOMO SAPIENS GN=TALDO1 PE=1 SV=2 - [TALDO_HUMAN]	99.38	0.2107	1	7	7	11	337	37.5	6.81
P37837	transaldolase os=homo sapiens gn=taldo1 pe=1 sv=2 - [taldo_human]	46.3	0.095	1	3	3	4	337	37.5	6.81
O00303	eukaryotic translation initiation factor 3 subunit f os=homo sapiens gn=eif3f pe=1 sv=1 - [eif3f_human]	74.07	0.0476	1	1	1	1	357	37.5	5.45
P37837	transaldolase os=homo sapiens gn=taldo1 pe=1 sv=2 - [taldo_human]	134.78	0.1276	1	4	4	8	337	37.5	6.81
O00303	EUKARYOTIC TRANSLATION INITIATION FACTOR 3 SUBUNIT F OS=HOMO SAPIENS GN=EIF3F PE=1 SV=1 - [EIF3F_HUMAN]	227.05	0.1541	1	4	4	9	357	37.5	5.45
Q15365	POLY(RC)-BINDING PROTEIN 1 OS=HOMO SAPIENS GN=PCBP1 PE=1 SV=2 - [PCBP1_HUMAN]	61.95	0.1124	2	2	3	5	356	37.5	7.09
P37837	TRANSALDOLASE OS=HOMO SAPIENS GN=TALDO1 PE=1 SV=2 - [TALDO_HUMAN]	61.78	0.0623	1	2	2	5	337	37.5	6.81
O00303	EUKARYOTIC TRANSLATION INITIATION FACTOR 3 SUBUNIT F OS=HOMO SAPIENS GN=EIF3F PE=1 SV=1 - [EIF3F_HUMAN]	1709.24	0.451	1	11	11	58	357	37.5	5.45
Q15365	POLY(RC)-BINDING PROTEIN 1 OS=HOMO SAPIENS GN=PCBP1 PE=1 SV=2 - [PCBP1_HUMAN]	329.08	0.2612	1	4	7	15	356	37.5	7.09
P37837	TRANSALDOLASE OS=HOMO SAPIENS GN=TALDO1 PE=1 SV=2 - [TALDO_HUMAN]	256.36	0.2255	1	7	7	14	337	37.5	6.81
O94905	ERLIN-2 OS=HOMO SAPIENS GN=ERLIN2 PE=1 SV=1 - [ERLN2_HUMAN]	75.21	0.0708	1	1	2	3	339	37.8	5.62
A6NK07	EUKARYOTIC TRANSLATION INITIATION FACTOR 2 SUBUNIT 2-LIKE PROTEIN OS=HOMO SAPIENS PE=1 SV=1 - [IF2BL_HUMAN]	135.74	0.1315	2	3	3	4	327	37.8	6.34
O14656	TORSIN-1A OS=HOMO SAPIENS GN=TOR1A PE=1 SV=1 - [TOR1A_HUMAN]	0	0.0301	1	1	1	1	332	37.8	6.99
O94905	erlin-2 os=homo sapiens gn=erlin2 pe=1 sv=1 - [erln2_human]	29.22	0.0354	2	1	1	1	339	37.8	5.62
A6NK07	eukaryotic translation initiation factor 2 subunit 2-like protein os=homo sapiens pe=1 sv=1 - [if2bl_human]	0	0.0306	2	1	1	1	327	37.8	6.34
O94905	ERLIN-2 OS=HOMO SAPIENS GN=ERLIN2 PE=1 SV=1 - [ERLN2_HUMAN]	32.61	0.0354	2	1	1	1	339	37.8	5.62
O94905	ERLIN-2 OS=HOMO SAPIENS GN=ERLIN2 PE=1 SV=1 - [ERLN2_HUMAN]	111.55	0.1032	1	2	3	6	339	37.8	5.62
A6NK07	EUKARYOTIC TRANSLATION INITIATION FACTOR 2 SUBUNIT 2-LIKE PROTEIN OS=HOMO SAPIENS PE=1 SV=1 - [IF2BL_HUMAN]	387.39	0.2844	2	8	8	20	327	37.8	6.34
O96008	MITOCHONDRIAL IMPORT RECEPTOR SUBUNIT TOM40 HOMOLOG OS=HOMO SAPIENS GN=TOMM40 PE=1 SV=1 - [TOM40_HUMAN]	200.99	0.1191	1	3	3	5	361	37.9	7.25
Q9H2U2	INORGANIC PYROPHOSPHATASE 2, MITOCHONDRIAL OS=HOMO SAPIENS GN=PPA2 PE=1 SV=2 - [IPYR2_HUMAN]	85.06	0.0389	1	1	1	3	334	37.9	7.39
O96008	MITOCHONDRIAL IMPORT RECEPTOR SUBUNIT TOM40 HOMOLOG OS=HOMO SAPIENS GN=TOMM40 PE=1 SV=1 - [TOM40_HUMAN]	317.22	0.1191	1	4	4	10	361	37.9	7.25
Q9H2U2	INORGANIC PYROPHOSPHATASE 2, MITOCHONDRIAL OS=HOMO SAPIENS GN=PPA2 PE=1 SV=2 - [IPYR2_HUMAN]	46.54	0.0389	1	1	1	1	334	37.9	7.39
Q9H3Q1	CDC42 EFFECTOR PROTEIN 4 OS=HOMO SAPIENS GN=CDC42EP4 PE=1 SV=1 - [BORG4_HUMAN]	28.8	0.0534	1	1	1	1	356	38	5.19
Q9Y266	NUCLEAR MIGRATION PROTEIN NUDC OS=HOMO SAPIENS GN=NUDC PE=1 SV=1 - [NUDC_HUMAN]	23.34	0.0332	1	1	1	1	331	38.2	5.38
Q9Y266	nuclear migration protein nudc os=homo sapiens gn=nudc pe=1 sv=1 - [nudc_human]	0	0.0332	1	1	1	1	331	38.2	5.38
Q9Y266	NUCLEAR MIGRATION PROTEIN NUDC OS=HOMO SAPIENS GN=NUDC PE=1 SV=1 - [NUDC_HUMAN]	108.11	0.0695	1	2	2	2	331	38.2	5.38
O95433	ACTIVATOR OF 90 KDA HEAT SHOCK PROTEIN ATPASE HOMOLOG 1 OS=HOMO SAPIENS GN=AHSA1 PE=1 SV=1 - [AHSA1_HUMAN]	37.68	0.0888	1	2	2	2	338	38.3	5.53
Q00796	SORBITOL DEHYDROGENASE OS=HOMO SAPIENS GN=SORD PE=1 SV=3 - [DHSO_HUMAN]	40.62	0.0252	1	1	1	1	357	38.3	7.97
Q9Y3F4	SERINE-THREONINE KINASE RECEPTOR-ASSOCIATED PROTEIN OS=HOMO SAPIENS GN=STRAP PE=1 SV=1 - [STRAP_HUMAN]	81.12	0.06	1	2	2	2	350	38.4	5.12
Q14103	HETEROGENEOUS NUCLEAR RIBONUCLEOPROTEIN D0 OS=HOMO SAPIENS GN=HNRNPD PE=1 SV=1 - [HNRPD_HUMAN]	166.04	0.0845	2	3	3	11	355	38.4	7.81
Q14103	HETEROGENEOUS NUCLEAR RIBONUCLEOPROTEIN D0 OS=HOMO SAPIENS GN=HNRNPD PE=1 SV=1 - [HNRPD_HUMAN]	52.23	0.062	1	2	2	4	355	38.4	7.81
Q9UBE0	SUMO-ACTIVATING ENZYME SUBUNIT 1 OS=HOMO SAPIENS GN=SAE1 PE=1 SV=1 - [SAE1_HUMAN]	73.04	0.0578	1	2	2	2	346	38.4	5.3
Q9Y3F4	SERINE-THREONINE KINASE RECEPTOR-ASSOCIATED PROTEIN OS=HOMO SAPIENS GN=STRAP PE=1 SV=1 - [STRAP_HUMAN]	146.35	0.1257	1	3	3	4	350	38.4	5.12
Q14103	HETEROGENEOUS NUCLEAR RIBONUCLEOPROTEIN D0 OS=HOMO SAPIENS GN=HNRNPD PE=1 SV=1 - [HNRPD_HUMAN]	559.55	0.2028	2	6	7	32	355	38.4	7.81
Q9UJZ1	STOMATIN-LIKE PROTEIN 2 OS=HOMO SAPIENS GN=STOML2 PE=1 SV=1 - [STML2_HUMAN]	113.51	0.1348	1	3	3	5	356	38.5	7.39
P40121	MACROPHAGE-CAPPING PROTEIN OS=HOMO SAPIENS GN=CAPG PE=1 SV=1 - [CAPG_HUMAN]	57.14	0.092	1	3	3	5	348	38.5	6.25
Q9UJZ1	STOMATIN-LIKE PROTEIN 2 OS=HOMO SAPIENS GN=STOML2 PE=1 SV=1 - [STML2_HUMAN]	122.57	0.0871	1	2	2	5	356	38.5	7.39
Q9UJZ1	STOMATIN-LIKE PROTEIN 2 OS=HOMO SAPIENS GN=STOML2 PE=1 SV=1 - [STML2_HUMAN]	454.27	0.1348	1	3	3	11	356	38.5	7.39
P40121	MACROPHAGE-CAPPING PROTEIN OS=HOMO SAPIENS GN=CAPG PE=1 SV=1 - [CAPG_HUMAN]	220.45	0.1408	1	4	4	11	348	38.5	6.25
P40937	REPLICATION FACTOR C SUBUNIT 5 OS=HOMO SAPIENS GN=RFC5 PE=1 SV=1 - [RFC5_HUMAN]	32.44	0.0294	1	1	1	3	340	38.5	7.2
P07355	ANNEXIN A2 OS=HOMO SAPIENS GN=ANXA2 PE=1 SV=2 - [ANXA2_HUMAN]	2317.05	0.646	2	21	21	84	339	38.6	7.75
Q15366	POLY(RC)-BINDING PROTEIN 2 OS=HOMO SAPIENS GN=PCBP2 PE=1 SV=1 - [PCBP2_HUMAN]	194.4	0.1534	2	2	4	8	365	38.6	6.79
P07355	annexin a2 os=homo sapiens gn=anxa2 pe=1 sv=2 - [anxa2_human]	254.69	0.3156	2	9	9	12	339	38.6	7.75
A6NMY6	putative annexin a2-like protein os=homo sapiens gn=anxa2p2 pe=5 sv=2 - [axa2l_human]	0	0.0295	2	1	1	2	339	38.6	6.95
P07355	ANNEXIN A2 OS=HOMO SAPIENS GN=ANXA2 PE=1 SV=2 - [ANXA2_HUMAN]	1507.97	0.5546	2	18	18	57	339	38.6	7.75
Q15366	POLY(RC)-BINDING PROTEIN 2 OS=HOMO SAPIENS GN=PCBP2 PE=1 SV=1 - [PCBP2_HUMAN]	61.95	0.1041	2	2	3	3	365	38.6	6.79
P07355	ANNEXIN A2 OS=HOMO SAPIENS GN=ANXA2 PE=1 SV=2 - [ANXA2_HUMAN]	2844.88	0.5782	2	19	19	92	339	38.6	7.75
Q15366	POLY(RC)-BINDING PROTEIN 2 OS=HOMO SAPIENS GN=PCBP2 PE=1 SV=1 - [PCBP2_HUMAN]	298.31	0.2548	2	4	7	11	365	38.6	6.79
P04083	ANNEXIN A1 OS=HOMO SAPIENS GN=ANXA1 PE=1 SV=2 - [ANXA1_HUMAN]	1077.98	0.3873	1	9	9	28	346	38.7	7.02
P09651	HETEROGENEOUS NUCLEAR RIBONUCLEOPROTEIN A1 OS=HOMO SAPIENS GN=HNRNPA1 PE=1 SV=5 - [ROA1_HUMAN]	702.84	0.2634	3	7	9	27	372	38.7	9.13
P04083	ANNEXIN A1 OS=HOMO SAPIENS GN=ANXA1 PE=1 SV=2 - [ANXA1_HUMAN]	460.91	0.1705	1	5	5	11	346	38.7	7.02
P04083	ANNEXIN A1 OS=HOMO SAPIENS GN=ANXA1 PE=1 SV=2 - [ANXA1_HUMAN]	1243.28	0.4017	1	10	10	34	346	38.7	7.02
P09651	HETEROGENEOUS NUCLEAR RIBONUCLEOPROTEIN A1 OS=HOMO SAPIENS GN=HNRNPA1 PE=1 SV=5 - [ROA1_HUMAN]	890.46	0.2392	3	5	7	33	372	38.7	9.13
Q9NYK5	39S RIBOSOMAL PROTEIN L39, MITOCHONDRIAL OS=HOMO SAPIENS GN=MRPL39 PE=1 SV=2 - [RM39_HUMAN]	22.3	0.0325	1	1	1	1	338	38.7	7.65
Q9NX62	INOSITOL MONOPHOSPHATASE 3 OS=HOMO SAPIENS GN=IMPAD1 PE=1 SV=1 - [IMPA3_HUMAN]	50.94	0.039	1	2	2	4	359	38.7	6.86
O14745	NA(+)/H(+) EXCHANGE REGULATORY COFACTOR NHE-RF1 OS=HOMO SAPIENS GN=SLC9A3R1 PE=1 SV=4 - [NHRF1_HUMAN]	75.46	0.067	1	2	2	3	358	38.8	5.77
O43681	atpase asna1 os=homo sapiens gn=asna1 pe=1 sv=2 - [asna_human]	28.29	0.0287	1	1	1	2	348	38.8	4.91
O14745	na(+)/h(+) exchange regulatory cofactor nhe-rf1 os=homo sapiens gn=slc9a3r1 pe=1 sv=4 - [nhrf1_human]	68.58	0.0782	1	2	2	4	358	38.8	5.77
O43681	ATPASE ASNA1 OS=HOMO SAPIENS GN=ASNA1 PE=1 SV=2 - [ASNA_HUMAN]	149.32	0.0517	1	2	2	6	348	38.8	4.91
O14745	NA(+)/H(+) EXCHANGE REGULATORY COFACTOR NHE-RF1 OS=HOMO SAPIENS GN=SLC9A3R1 PE=1 SV=4 - [NHRF1_HUMAN]	316.93	0.2402	2	6	6	14	358	38.8	5.77
O75477	ERLIN-1 OS=HOMO SAPIENS GN=ERLIN1 PE=1 SV=1 - [ERLN1_HUMAN]	78.6	0.0751	1	1	2	3	346	38.9	7.87
Q15293	RETICULOCALBIN-1 OS=HOMO SAPIENS GN=RCN1 PE=1 SV=1 - [RCN1_HUMAN]	95.02	0.0755	1	2	2	3	331	38.9	5
Q3MIR4	CELL CYCLE CONTROL PROTEIN 50B OS=HOMO SAPIENS GN=TMEM30B PE=2 SV=1 - [CC50B_HUMAN]	0	0.0228	2	1	1	1	351	38.9	7.88
Q3MIR4	CELL CYCLE CONTROL PROTEIN 50B OS=HOMO SAPIENS GN=TMEM30B PE=2 SV=1 - [CC50B_HUMAN]	49.85	0.0228	2	1	1	3	351	38.9	7.88
O75477	ERLIN-1 OS=HOMO SAPIENS GN=ERLIN1 PE=1 SV=1 - [ERLN1_HUMAN]	113.42	0.1069	1	2	3	7	346	38.9	7.87
Q15293	RETICULOCALBIN-1 OS=HOMO SAPIENS GN=RCN1 PE=1 SV=1 - [RCN1_HUMAN]	382.57	0.3021	1	8	8	17	331	38.9	5
Q9H1E5	THIOREDOXIN-RELATED TRANSMEMBRANE PROTEIN 4 OS=HOMO SAPIENS GN=TMX4 PE=1 SV=1 - [TMX4_HUMAN]	30.49	0.0344	1	1	1	3	349	38.9	4.37
Q96F63	COILED-COIL DOMAIN-CONTAINING PROTEIN 97 OS=HOMO SAPIENS GN=CCDC97 PE=1 SV=1 - [CCD97_HUMAN]	36.83	0.1137	1	2	2	2	343	38.9	4.59
P11177	PYRUVATE DEHYDROGENASE E1 COMPONENT SUBUNIT BETA, MITOCHONDRIAL OS=HOMO SAPIENS GN=PDHB PE=1 SV=3 - [ODPB_HUMAN]	66.46	0.1504	1	5	5	6	359	39.2	6.65
P11177	PYRUVATE DEHYDROGENASE E1 COMPONENT SUBUNIT BETA, MITOCHONDRIAL OS=HOMO SAPIENS GN=PDHB PE=1 SV=3 - [ODPB_HUMAN]	185.76	0.2702	1	8	8	16	359	39.2	6.65
Q70UQ0	INHIBITOR OF NUCLEAR FACTOR KAPPA-B KINASE-INTERACTING PROTEIN OS=HOMO SAPIENS GN=IKIP PE=1 SV=1 - [IKIP_HUMAN]	159.44	0.0857	1	3	3	6	350	39.3	9.17
O00442	RNA 3'-TERMINAL PHOSPHATE CYCLASE OS=HOMO SAPIENS GN=RTCD1 PE=1 SV=1 - [RTC1_HUMAN]	33.47	0.0383	1	1	1	1	366	39.3	7.85
P02765	ALPHA-2-HS-GLYCOPROTEIN OS=HOMO SAPIENS GN=AHSG PE=1 SV=1 - [FETUA_HUMAN]	41.68	0.0327	1	1	1	1	367	39.3	5.72
P02765	alpha-2-hs-glycoprotein os=homo sapiens gn=ahsg pe=1 sv=1 - [fetua_human]	37.6	0.0327	1	1	1	1	367	39.3	5.72
P02765	ALPHA-2-HS-GLYCOPROTEIN OS=HOMO SAPIENS GN=AHSG PE=1 SV=1 - [FETUA_HUMAN]	82.14	0.0327	1	1	1	3	367	39.3	5.72
Q70UQ0	INHIBITOR OF NUCLEAR FACTOR KAPPA-B KINASE-INTERACTING PROTEIN OS=HOMO SAPIENS GN=IKIP PE=1 SV=1 - [IKIP_HUMAN]	302.06	0.16	1	6	6	14	350	39.3	9.17
P08397	PORPHOBILINOGEN DEAMINASE OS=HOMO SAPIENS GN=HMBS PE=1 SV=2 - [HEM3_HUMAN]	57.75	0.0554	1	1	1	1	361	39.3	7.18
O00442	RNA 3'-TERMINAL PHOSPHATE CYCLASE OS=HOMO SAPIENS GN=RTCD1 PE=1 SV=1 - [RTC1_HUMAN]	111.8	0.0656	1	2	2	4	366	39.3	7.85
Q9NXG2	THUMP DOMAIN-CONTAINING PROTEIN 1 OS=HOMO SAPIENS GN=THUMPD1 PE=1 SV=2 - [THUM1_HUMAN]	31.25	0.0312	1	1	1	1	353	39.3	7.88
P02765	ALPHA-2-HS-GLYCOPROTEIN OS=HOMO SAPIENS GN=AHSG PE=1 SV=1 - [FETUA_HUMAN]	37.65	0.0327	1	1	1	1	367	39.3	5.72
P04075	FRUCTOSE-BISPHOSPHATE ALDOLASE A OS=HOMO SAPIENS GN=ALDOA PE=1 SV=2 - [ALDOA_HUMAN]	360.53	0.2802	1	6	6	15	364	39.4	8.09
P04075	fructose-bisphosphate aldolase a os=homo sapiens gn=aldoa pe=1 sv=2 - [aldoa_human]	395.88	0.1868	1	5	5	15	364	39.4	8.09
P09972	fructose-bisphosphate aldolase c os=homo sapiens gn=aldoc pe=1 sv=2 - [aldoc_human]	121.41	0.0632	1	1	1	4	364	39.4	6.87
P04075	fructose-bisphosphate aldolase a os=homo sapiens gn=aldoa pe=1 sv=2 - [aldoa_human]	716.43	0.4231	1	10	10	31	364	39.4	8.09
P04075	fructose-bisphosphate aldolase a os=homo sapiens gn=aldoa pe=1 sv=2 - [aldoa_human]	457.34	0.1593	1	4	4	16	364	39.4	8.09
P04075	FRUCTOSE-BISPHOSPHATE ALDOLASE A OS=HOMO SAPIENS GN=ALDOA PE=1 SV=2 - [ALDOA_HUMAN]	71.5	0.0962	1	2	2	4	364	39.4	8.09
P04075	FRUCTOSE-BISPHOSPHATE ALDOLASE A OS=HOMO SAPIENS GN=ALDOA PE=1 SV=2 - [ALDOA_HUMAN]	1023.5	0.467	1	11	11	37	364	39.4	8.09
P50213	ISOCITRATE DEHYDROGENASE [NAD] SUBUNIT ALPHA, MITOCHONDRIAL OS=HOMO SAPIENS GN=IDH3A PE=1 SV=1 - [IDH3A_HUMAN]	38.04	0.0601	1	2	2	3	366	39.6	6.92
O75367	CORE HISTONE MACRO-H2A.1 OS=HOMO SAPIENS GN=H2AFY PE=1 SV=4 - [H2AY_HUMAN]	23.78	0.0242	1	1	1	1	372	39.6	9.79
Q13247	SPLICING FACTOR, ARGININE/SERINE-RICH 6 OS=HOMO SAPIENS GN=SFRS6 PE=1 SV=2 - [SFRS6_HUMAN]	392.26	0.2064	2	7	8	21	344	39.6	11.43
P54725	UV EXCISION REPAIR PROTEIN RAD23 HOMOLOG A OS=HOMO SAPIENS GN=RAD23A PE=1 SV=1 - [RD23A_HUMAN]	436.94	0.1322	1	4	4	12	363	39.6	4.58
Q3ZCQ8	MITOCHONDRIAL IMPORT INNER MEMBRANE TRANSLOCASE SUBUNIT TIM50 OS=HOMO SAPIENS GN=TIMM50 PE=1 SV=2 - [TIM50_HUMAN]	74.26	0.0283	1	1	1	3	353	39.6	8.37
P51991	HETEROGENEOUS NUCLEAR RIBONUCLEOPROTEIN A3 OS=HOMO SAPIENS GN=HNRNPA3 PE=1 SV=2 - [ROA3_HUMAN]	515.94	0.127	1	4	5	17	378	39.6	9.01
O75367	core histone macro-h2a.1 os=homo sapiens gn=h2afy pe=1 sv=4 - [h2ay_human]	36.38	0.0242	1	1	1	2	372	39.6	9.79
O75367	core histone macro-h2a.1 os=homo sapiens gn=h2afy pe=1 sv=4 - [h2ay_human]	35.03	0.0538	1	2	2	3	372	39.6	9.79
Q13247	splicing factor, arginine/serine-rich 6 os=homo sapiens gn=sfrs6 pe=1 sv=2 - [sfrs6_human]	104.23	0.1076	3	4	4	8	344	39.6	11.43
P51991	heterogeneous nuclear ribonucleoprotein a3 os=homo sapiens gn=hnrnpa3 pe=1 sv=2 - [roa3_human]	29.75	0.0688	2	2	3	5	378	39.6	9.01
O75367	core histone macro-h2a.1 os=homo sapiens gn=h2afy pe=1 sv=4 - [h2ay_human]	27.05	0.0242	1	1	1	1	372	39.6	9.79
Q13247	SPLICING FACTOR, ARGININE/SERINE-RICH 6 OS=HOMO SAPIENS GN=SFRS6 PE=1 SV=2 - [SFRS6_HUMAN]	107.55	0.0814	3	3	3	6	344	39.6	11.43
P54725	UV EXCISION REPAIR PROTEIN RAD23 HOMOLOG A OS=HOMO SAPIENS GN=RAD23A PE=1 SV=1 - [RD23A_HUMAN]	98.4	0.1074	1	2	2	4	363	39.6	4.58
Q3ZCQ8	MITOCHONDRIAL IMPORT INNER MEMBRANE TRANSLOCASE SUBUNIT TIM50 OS=HOMO SAPIENS GN=TIMM50 PE=1 SV=2 - [TIM50_HUMAN]	59.93	0.0283	1	1	1	4	353	39.6	8.37
P51991	HETEROGENEOUS NUCLEAR RIBONUCLEOPROTEIN A3 OS=HOMO SAPIENS GN=HNRNPA3 PE=1 SV=2 - [ROA3_HUMAN]	161.18	0.1032	2	2	3	6	378	39.6	9.01
P50213	ISOCITRATE DEHYDROGENASE [NAD] SUBUNIT ALPHA, MITOCHONDRIAL OS=HOMO SAPIENS GN=IDH3A PE=1 SV=1 - [IDH3A_HUMAN]	69.51	0.0328	1	1	1	3	366	39.6	6.92
O75367	CORE HISTONE MACRO-H2A.1 OS=HOMO SAPIENS GN=H2AFY PE=1 SV=4 - [H2AY_HUMAN]	45.78	0.0726	1	3	3	4	372	39.6	9.79
Q13247	SPLICING FACTOR, ARGININE/SERINE-RICH 6 OS=HOMO SAPIENS GN=SFRS6 PE=1 SV=2 - [SFRS6_HUMAN]	324.96	0.2006	2	6	7	19	344	39.6	11.43
P54725	UV EXCISION REPAIR PROTEIN RAD23 HOMOLOG A OS=HOMO SAPIENS GN=RAD23A PE=1 SV=1 - [RD23A_HUMAN]	78.81	0.1074	1	2	2	3	363	39.6	4.58
Q3ZCQ8	MITOCHONDRIAL IMPORT INNER MEMBRANE TRANSLOCASE SUBUNIT TIM50 OS=HOMO SAPIENS GN=TIMM50 PE=1 SV=2 - [TIM50_HUMAN]	77.14	0.0765	1	2	2	4	353	39.6	8.37
P51991	HETEROGENEOUS NUCLEAR RIBONUCLEOPROTEIN A3 OS=HOMO SAPIENS GN=HNRNPA3 PE=1 SV=2 - [ROA3_HUMAN]	684.15	0.209	1	6	7	20	378	39.6	9.01
P11766	ALCOHOL DEHYDROGENASE CLASS-3 OS=HOMO SAPIENS GN=ADH5 PE=1 SV=4 - [ADHX_HUMAN]	43.41	0.0455	1	2	2	4	374	39.7	7.49
P50552	VASODILATOR-STIMULATED PHOSPHOPROTEIN OS=HOMO SAPIENS GN=VASP PE=1 SV=3 - [VASP_HUMAN]	177.3	0.1316	1	4	4	7	380	39.8	8.94
O15372	EUKARYOTIC TRANSLATION INITIATION FACTOR 3 SUBUNIT H OS=HOMO SAPIENS GN=EIF3H PE=1 SV=1 - [EIF3H_HUMAN]	24.88	0.0284	1	1	1	1	352	39.9	6.54
Q96A49	SYNAPSE-ASSOCIATED PROTEIN 1 OS=HOMO SAPIENS GN=SYAP1 PE=1 SV=1 - [SYAP1_HUMAN]	398.63	0.1818	1	7	7	17	352	39.9	4.53
O15372	EUKARYOTIC TRANSLATION INITIATION FACTOR 3 SUBUNIT H OS=HOMO SAPIENS GN=EIF3H PE=1 SV=1 - [EIF3H_HUMAN]	82.04	0.1449	1	5	5	7	352	39.9	6.54
Q00325	PHOSPHATE CARRIER PROTEIN, MITOCHONDRIAL OS=HOMO SAPIENS GN=SLC25A3 PE=1 SV=2 - [MPCP_HUMAN]	232.65	0.0939	1	3	3	8	362	40.1	9.38
P16989	DNA-BINDING PROTEIN A OS=HOMO SAPIENS GN=CSDA PE=1 SV=4 - [DBPA_HUMAN]	148.08	0.0968	2	1	2	3	372	40.1	9.77
Q00325	phosphate carrier protein, mitochondrial os=homo sapiens gn=slc25a3 pe=1 sv=2 - [mpcp_human]	0	0.0331	1	1	1	1	362	40.1	9.38
Q00325	phosphate carrier protein, mitochondrial os=homo sapiens gn=slc25a3 pe=1 sv=2 - [mpcp_human]	39.18	0.0331	1	1	1	1	362	40.1	9.38
Q00325	PHOSPHATE CARRIER PROTEIN, MITOCHONDRIAL OS=HOMO SAPIENS GN=SLC25A3 PE=1 SV=2 - [MPCP_HUMAN]	127.63	0.0939	1	3	3	5	362	40.1	9.38
Q00325	PHOSPHATE CARRIER PROTEIN, MITOCHONDRIAL OS=HOMO SAPIENS GN=SLC25A3 PE=1 SV=2 - [MPCP_HUMAN]	306.44	0.1575	1	6	6	17	362	40.1	9.38
P16989	DNA-BINDING PROTEIN A OS=HOMO SAPIENS GN=CSDA PE=1 SV=4 - [DBPA_HUMAN]	845.25	0.1774	2	2	5	18	372	40.1	9.77
Q9NP66	HIGH MOBILITY GROUP PROTEIN 20A OS=HOMO SAPIENS GN=HMG20A PE=1 SV=1 - [HM20A_HUMAN]	23.27	0.0346	1	1	1	3	347	40.1	6.49
Q9H6F5	COILED-COIL DOMAIN-CONTAINING PROTEIN 86 OS=HOMO SAPIENS GN=CCDC86 PE=1 SV=1 - [CCD86_HUMAN]	62.33	0.0583	1	2	2	3	360	40.2	10.33
Q9H6F5	COILED-COIL DOMAIN-CONTAINING PROTEIN 86 OS=HOMO SAPIENS GN=CCDC86 PE=1 SV=1 - [CCD86_HUMAN]	22.68	0.0278	1	1	1	1	360	40.2	10.33
Q00587	CDC42 EFFECTOR PROTEIN 1 OS=HOMO SAPIENS GN=CDC42EP1 PE=1 SV=1 - [BORG5_HUMAN]	24.78	0.0205	1	1	1	1	391	40.3	7.15
Q9Y617	PHOSPHOSERINE AMINOTRANSFERASE OS=HOMO SAPIENS GN=PSAT1 PE=1 SV=2 - [SERC_HUMAN]	0	0.0243	1	1	1	3	370	40.4	7.66
P30492	HLA CLASS I HISTOCOMPATIBILITY ANTIGEN, B-54 ALPHA CHAIN OS=HOMO SAPIENS GN=HLA-B PE=2 SV=1 - [1B54_HUMAN]	665.23	0.174	27	1	4	20	362	40.4	6.3
P04899	GUANINE NUCLEOTIDE-BINDING PROTEIN G(I) SUBUNIT ALPHA-2 OS=HOMO SAPIENS GN=GNAI2 PE=1 SV=3 - [GNAI2_HUMAN]	121.92	0.1746	9	3	5	9	355	40.4	5.54
P04899	guanine nucleotide-binding protein g(i) subunit alpha-2 os=homo sapiens gn=gnai2 pe=1 sv=3 - [gnai2_human]	37.13	0.0676	10	1	2	3	355	40.4	5.54
P30492	HLA CLASS I HISTOCOMPATIBILITY ANTIGEN, B-54 ALPHA CHAIN OS=HOMO SAPIENS GN=HLA-B PE=2 SV=1 - [1B54_HUMAN]	431.43	0.1271	36	1	3	13	362	40.4	6.3
P04899	GUANINE NUCLEOTIDE-BINDING PROTEIN G(I) SUBUNIT ALPHA-2 OS=HOMO SAPIENS GN=GNAI2 PE=1 SV=3 - [GNAI2_HUMAN]	66.11	0.1324	9	2	4	7	355	40.4	5.54
Q9Y617	PHOSPHOSERINE AMINOTRANSFERASE OS=HOMO SAPIENS GN=PSAT1 PE=1 SV=2 - [SERC_HUMAN]	0	0.0243	1	1	1	3	370	40.4	7.66
P30492	HLA CLASS I HISTOCOMPATIBILITY ANTIGEN, B-54 ALPHA CHAIN OS=HOMO SAPIENS GN=HLA-B PE=2 SV=1 - [1B54_HUMAN]	962.2	0.2486	3	0	6	34	362	40.4	6.3
P04899	GUANINE NUCLEOTIDE-BINDING PROTEIN G(I) SUBUNIT ALPHA-2 OS=HOMO SAPIENS GN=GNAI2 PE=1 SV=3 - [GNAI2_HUMAN]	416.79	0.2507	8	4	7	21	355	40.4	5.54
Q9UNZ2	NSFL1 COFACTOR P47 OS=HOMO SAPIENS GN=NSFL1C PE=1 SV=2 - [NSF1C_HUMAN]	63.99	0.0892	1	2	2	2	370	40.5	5.1
P08754	GUANINE NUCLEOTIDE-BINDING PROTEIN G(K) SUBUNIT ALPHA OS=HOMO SAPIENS GN=GNAI3 PE=1 SV=3 - [GNAI3_HUMAN]	60.3	0.1243	9	2	4	8	354	40.5	5.69
Q9Y295	DEVELOPMENTALLY-REGULATED GTP-BINDING PROTEIN 1 OS=HOMO SAPIENS GN=DRG1 PE=1 SV=1 - [DRG1_HUMAN]	131.79	0.0381	1	1	1	3	367	40.5	8.9
P55263	adenosine kinase os=homo sapiens gn=adk pe=1 sv=2 - [adk_human]	22.16	0.0221	1	1	1	1	362	40.5	6.7
P08754	GUANINE NUCLEOTIDE-BINDING PROTEIN G(K) SUBUNIT ALPHA OS=HOMO SAPIENS GN=GNAI3 PE=1 SV=3 - [GNAI3_HUMAN]	43.26	0.1017	9	1	3	5	354	40.5	5.69
Q9UBS4	DNAJ HOMOLOG SUBFAMILY B MEMBER 11 OS=HOMO SAPIENS GN=DNAJB11 PE=1 SV=1 - [DJB11_HUMAN]	76.98	0.0307	1	1	1	2	358	40.5	6.18
P30493	HLA CLASS I HISTOCOMPATIBILITY ANTIGEN, B-55 ALPHA CHAIN OS=HOMO SAPIENS GN=HLA-B PE=1 SV=1 - [1B55_HUMAN]	971.25	0.2486	11	0	6	34	362	40.5	5.99
Q9UNZ2	NSFL1 COFACTOR P47 OS=HOMO SAPIENS GN=NSFL1C PE=1 SV=2 - [NSF1C_HUMAN]	385.06	0.2459	1	6	6	12	370	40.5	5.1
P08754	GUANINE NUCLEOTIDE-BINDING PROTEIN G(K) SUBUNIT ALPHA OS=HOMO SAPIENS GN=GNAI3 PE=1 SV=3 - [GNAI3_HUMAN]	266.17	0.2034	8	3	6	15	354	40.5	5.69
P55263	ADENOSINE KINASE OS=HOMO SAPIENS GN=ADK PE=1 SV=2 - [ADK_HUMAN]	51.93	0.0525	1	2	2	8	362	40.5	6.7
Q9Y295	DEVELOPMENTALLY-REGULATED GTP-BINDING PROTEIN 1 OS=HOMO SAPIENS GN=DRG1 PE=1 SV=1 - [DRG1_HUMAN]	124.02	0.0381	1	1	1	4	367	40.5	8.9
P30479	HLA CLASS I HISTOCOMPATIBILITY ANTIGEN, B-41 ALPHA CHAIN OS=HOMO SAPIENS GN=HLA-B PE=1 SV=1 - [1B41_HUMAN]	876.99	0.3453	14	1	9	32	362	40.5	6.54
P40938	REPLICATION FACTOR C SUBUNIT 3 OS=HOMO SAPIENS GN=RFC3 PE=1 SV=2 - [RFC3_HUMAN]	94.28	0.0393	1	1	1	1	356	40.5	8.34
Q15257	serine/threonine-protein phosphatase 2a regulatory subunit b' os=homo sapiens gn=ppp2r4 pe=1 sv=3 - [ptpa_human]	34.21	0.0279	1	1	1	1	358	40.6	5.94
P55036	26S PROTEASOME NON-ATPASE REGULATORY SUBUNIT 4 OS=HOMO SAPIENS GN=PSMD4 PE=1 SV=1 - [PSMD4_HUMAN]	405.05	0.1989	2	5	5	14	377	40.7	4.79
P05534	HLA CLASS I HISTOCOMPATIBILITY ANTIGEN, A-24 ALPHA CHAIN OS=HOMO SAPIENS GN=HLA-A PE=1 SV=2 - [1A24_HUMAN]	1005.67	0.2986	4	0	7	44	365	40.7	6.34
Q8WTS6	HISTONE-LYSINE N-METHYLTRANSFERASE SETD7 OS=HOMO SAPIENS GN=SETD7 PE=1 SV=1 - [SETD7_HUMAN]	34.7	0.0246	1	1	1	1	366	40.7	4.63
P55036	26S PROTEASOME NON-ATPASE REGULATORY SUBUNIT 4 OS=HOMO SAPIENS GN=PSMD4 PE=1 SV=1 - [PSMD4_HUMAN]	448.38	0.2467	2	6	6	18	377	40.7	4.79
O95299	NADH DEHYDROGENASE [UBIQUINONE] 1 ALPHA SUBCOMPLEX SUBUNIT 10, MITOCHONDRIAL OS=HOMO SAPIENS GN=NDUFA10 PE=1 SV=1 - [NDUAA_HUMAN]	83.53	0.062	1	1	1	2	355	40.7	8.48
Q9NV96	CELL CYCLE CONTROL PROTEIN 50A OS=HOMO SAPIENS GN=TMEM30A PE=1 SV=1 - [CC50A_HUMAN]	45.24	0.0693	2	2	2	3	361	40.7	8.59
Q8IVD9	NUDC DOMAIN-CONTAINING PROTEIN 3 OS=HOMO SAPIENS GN=NUDCD3 PE=1 SV=3 - [NUDC3_HUMAN]	59.5	0.0222	1	1	1	3	361	40.8	5.25
Q9Y371	ENDOPHILIN-B1 OS=HOMO SAPIENS GN=SH3GLB1 PE=1 SV=1 - [SHLB1_HUMAN]	29.39	0.0301	1	1	1	3	365	40.8	6.04
Q7Z5H4	VOMERONASAL TYPE-1 RECEPTOR 5 OS=HOMO SAPIENS GN=VN1R5 PE=2 SV=2 - [VN1R5_HUMAN]	66.57	0.0196	1	1	1	4	357	40.8	9.2
Q7Z5H4	vomeronasal type-1 receptor 5 os=homo sapiens gn=vn1r5 pe=2 sv=2 - [vn1r5_human]	51.99	0.0196	1	1	1	3	357	40.8	9.2
Q7Z5H4	vomeronasal type-1 receptor 5 os=homo sapiens gn=vn1r5 pe=2 sv=2 - [vn1r5_human]	27.05	0.0196	1	1	1	1	357	40.8	9.2
Q7Z5H4	VOMERONASAL TYPE-1 RECEPTOR 5 OS=HOMO SAPIENS GN=VN1R5 PE=2 SV=2 - [VN1R5_HUMAN]	55.85	0.0196	1	1	1	3	357	40.8	9.2
Q8IVD9	NUDC DOMAIN-CONTAINING PROTEIN 3 OS=HOMO SAPIENS GN=NUDCD3 PE=1 SV=3 - [NUDC3_HUMAN]	33.6	0.0554	1	2	2	3	361	40.8	5.25
Q9Y371	ENDOPHILIN-B1 OS=HOMO SAPIENS GN=SH3GLB1 PE=1 SV=1 - [SHLB1_HUMAN]	271.6	0.1151	1	4	4	9	365	40.8	6.04
Q7Z5H4	VOMERONASAL TYPE-1 RECEPTOR 5 OS=HOMO SAPIENS GN=VN1R5 PE=2 SV=2 - [VN1R5_HUMAN]	28.97	0.0196	1	1	1	1	357	40.8	9.2
O15143	ACTIN-RELATED PROTEIN 2/3 COMPLEX SUBUNIT 1B OS=HOMO SAPIENS GN=ARPC1B PE=1 SV=3 - [ARC1B_HUMAN]	31.82	0.0269	1	1	1	2	372	40.9	8.35
P01892	HLA CLASS I HISTOCOMPATIBILITY ANTIGEN, A-2 ALPHA CHAIN OS=HOMO SAPIENS GN=HLA-A PE=1 SV=1 - [1A02_HUMAN]	813.03	0.4986	25	9	13	39	365	40.9	6.99
P30508	HLA CLASS I HISTOCOMPATIBILITY ANTIGEN, CW-12 ALPHA CHAIN OS=HOMO SAPIENS GN=HLA-C PE=1 SV=2 - [1C12_HUMAN]	649.52	0.1749	12	1	4	22	366	40.9	6.3
P01892	HLA CLASS I HISTOCOMPATIBILITY ANTIGEN, A-2 ALPHA CHAIN OS=HOMO SAPIENS GN=HLA-A PE=1 SV=1 - [1A02_HUMAN]	568.01	0.2384	36	4	6	18	365	40.9	6.99
O15143	ACTIN-RELATED PROTEIN 2/3 COMPLEX SUBUNIT 1B OS=HOMO SAPIENS GN=ARPC1B PE=1 SV=3 - [ARC1B_HUMAN]	45.38	0.0484	1	1	1	2	372	40.9	8.35
P01892	HLA CLASS I HISTOCOMPATIBILITY ANTIGEN, A-2 ALPHA CHAIN OS=HOMO SAPIENS GN=HLA-A PE=1 SV=1 - [1A02_HUMAN]	1823.32	0.5288	1	1	15	79	365	40.9	6.99
P16188	HLA CLASS I HISTOCOMPATIBILITY ANTIGEN, A-30 ALPHA CHAIN OS=HOMO SAPIENS GN=HLA-A PE=1 SV=2 - [1A30_HUMAN]	1026.35	0.2658	8	0	7	42	365	40.9	6.1
P30459	HLA CLASS I HISTOCOMPATIBILITY ANTIGEN, A-74 ALPHA CHAIN OS=HOMO SAPIENS GN=HLA-A PE=1 SV=1 - [1A74_HUMAN]	1018.87	0.2603	4	0	7	44	365	40.9	6.47
P30508	HLA CLASS I HISTOCOMPATIBILITY ANTIGEN, CW-12 ALPHA CHAIN OS=HOMO SAPIENS GN=HLA-C PE=1 SV=2 - [1C12_HUMAN]	1152.86	0.306	13	0	8	39	366	40.9	6.3
P30453	HLA CLASS I HISTOCOMPATIBILITY ANTIGEN, A-34 ALPHA CHAIN OS=HOMO SAPIENS GN=HLA-A PE=1 SV=1 - [1A34_HUMAN]	1106.65	0.2986	8	0	8	43	365	41	6.3
P10316	HLA CLASS I HISTOCOMPATIBILITY ANTIGEN, A-69 ALPHA CHAIN OS=HOMO SAPIENS GN=HLA-A PE=1 SV=2 - [1A69_HUMAN]	1734.7	0.4904	2	0	14	72	365	41	6.9
O75381	PEROXISOMAL MEMBRANE PROTEIN PEX14 OS=HOMO SAPIENS GN=PEX14 PE=1 SV=1 - [PEX14_HUMAN]	231.55	0.1008	1	4	4	10	377	41.2	4.94
Q96AP7	ENDOTHELIAL CELL-SELECTIVE ADHESION MOLECULE OS=HOMO SAPIENS GN=ESAM PE=1 SV=1 - [ESAM_HUMAN]	56.26	0.0436	1	1	1	1	390	41.2	9.32
Q95604	HLA CLASS I HISTOCOMPATIBILITY ANTIGEN, CW-17 ALPHA CHAIN OS=HOMO SAPIENS GN=HLA-C PE=1 SV=1 - [1C17_HUMAN]	1024.54	0.3011	1	2	8	37	372	41.2	6.8
P52788	SPERMINE SYNTHASE OS=HOMO SAPIENS GN=SMS PE=1 SV=2 - [SPSY_HUMAN]	150.09	0.153	1	4	4	10	366	41.2	5.02
P50502	HSC70-INTERACTING PROTEIN OS=HOMO SAPIENS GN=ST13 PE=1 SV=2 - [F10A1_HUMAN]	329.77	0.1518	3	5	5	16	369	41.3	5.27
Q9BWD1	ACETYL-COA ACETYLTRANSFERASE, CYTOSOLIC OS=HOMO SAPIENS GN=ACAT2 PE=1 SV=2 - [THIC_HUMAN]	68.6	0.0277	1	1	1	2	397	41.3	6.92
Q16539	MITOGEN-ACTIVATED PROTEIN KINASE 14 OS=HOMO SAPIENS GN=MAPK14 PE=1 SV=3 - [MK14_HUMAN]	37.22	0.0222	11	1	1	3	360	41.3	5.78
Q9BYV8	CENTROSOMAL PROTEIN OF 41 KDA OS=HOMO SAPIENS GN=TSGA14 PE=1 SV=1 - [CEP41_HUMAN]	29.11	0.0483	1	1	1	1	373	41.3	8.32
Q16539	mitogen-activated protein kinase 14 os=homo sapiens gn=mapk14 pe=1 sv=3 - [mk14_human]	33.47	0.0222	11	1	1	2	360	41.3	5.78
Q16539	MITOGEN-ACTIVATED PROTEIN KINASE 14 OS=HOMO SAPIENS GN=MAPK14 PE=1 SV=3 - [MK14_HUMAN]	26.92	0.0222	11	1	1	1	360	41.3	5.78
P50502	HSC70-INTERACTING PROTEIN OS=HOMO SAPIENS GN=ST13 PE=1 SV=2 - [F10A1_HUMAN]	239.42	0.1707	3	6	6	11	369	41.3	5.27
Q9BWD1	ACETYL-COA ACETYLTRANSFERASE, CYTOSOLIC OS=HOMO SAPIENS GN=ACAT2 PE=1 SV=2 - [THIC_HUMAN]	153.55	0.0277	1	1	1	3	397	41.3	6.92
Q16539	MITOGEN-ACTIVATED PROTEIN KINASE 14 OS=HOMO SAPIENS GN=MAPK14 PE=1 SV=3 - [MK14_HUMAN]	49.28	0.0222	11	1	1	3	360	41.3	5.78
Q9BYV8	CENTROSOMAL PROTEIN OF 41 KDA OS=HOMO SAPIENS GN=TSGA14 PE=1 SV=1 - [CEP41_HUMAN]	106.48	0.0483	1	1	1	2	373	41.3	8.32
Q99873	PROTEIN ARGININE N-METHYLTRANSFERASE 1 OS=HOMO SAPIENS GN=PRMT1 PE=1 SV=2 - [ANM1_HUMAN]	154.56	0.0637	2	3	3	4	361	41.5	5.43
Q15019	SEPTIN-2 OS=HOMO SAPIENS GN=SEPT2 PE=1 SV=1 - [SEPT2_HUMAN]	205.54	0.1191	1	3	3	5	361	41.5	6.6
Q99961	ENDOPHILIN-A2 OS=HOMO SAPIENS GN=SH3GL1 PE=1 SV=1 - [SH3G1_HUMAN]	31.89	0.0652	2	2	2	3	368	41.5	5.43
O95837	GUANINE NUCLEOTIDE-BINDING PROTEIN SUBUNIT ALPHA-14 OS=HOMO SAPIENS GN=GNA14 PE=2 SV=1 - [GNA14_HUMAN]	40.28	0.0535	2	1	1	1	355	41.5	6.07
Q92747	ACTIN-RELATED PROTEIN 2/3 COMPLEX SUBUNIT 1A OS=HOMO SAPIENS GN=ARPC1A PE=1 SV=2 - [ARC1A_HUMAN]	32.07	0.027	1	1	1	1	370	41.5	8.18
Q8TCT9	MINOR HISTOCOMPATIBILITY ANTIGEN H13 OS=HOMO SAPIENS GN=HM13 PE=1 SV=1 - [HM13_HUMAN]	29.53	0.0584	1	2	2	4	377	41.5	6.43
Q99873	protein arginine n-methyltransferase 1 os=homo sapiens gn=prmt1 pe=1 sv=2 - [anm1_human]	42.79	0.0582	1	2	2	3	361	41.5	5.43
Q99873	protein arginine n-methyltransferase 1 os=homo sapiens gn=prmt1 pe=1 sv=2 - [anm1_human]	57.81	0.1496	2	5	5	8	361	41.5	5.43
Q15019	SEPTIN-2 OS=HOMO SAPIENS GN=SEPT2 PE=1 SV=1 - [SEPT2_HUMAN]	135.81	0.1025	1	3	3	6	361	41.5	6.6
Q99873	PROTEIN ARGININE N-METHYLTRANSFERASE 1 OS=HOMO SAPIENS GN=PRMT1 PE=1 SV=2 - [ANM1_HUMAN]	529.44	0.4488	2	13	13	27	361	41.5	5.43
Q15019	SEPTIN-2 OS=HOMO SAPIENS GN=SEPT2 PE=1 SV=1 - [SEPT2_HUMAN]	543.83	0.2105	1	6	6	14	361	41.5	6.6
Q99961	ENDOPHILIN-A2 OS=HOMO SAPIENS GN=SH3GL1 PE=1 SV=1 - [SH3G1_HUMAN]	184.49	0.1277	2	5	5	12	368	41.5	5.43
Q15435	PROTEIN PHOSPHATASE 1 REGULATORY SUBUNIT 7 OS=HOMO SAPIENS GN=PPP1R7 PE=1 SV=1 - [PP1R7_HUMAN]	141.29	0.1028	1	3	3	5	360	41.5	4.91
Q92747	ACTIN-RELATED PROTEIN 2/3 COMPLEX SUBUNIT 1A OS=HOMO SAPIENS GN=ARPC1A PE=1 SV=2 - [ARC1A_HUMAN]	0	0.027	1	1	1	1	370	41.5	8.18
Q8TCT9	MINOR HISTOCOMPATIBILITY ANTIGEN H13 OS=HOMO SAPIENS GN=HM13 PE=1 SV=1 - [HM13_HUMAN]	0	0.0557	1	2	2	3	377	41.5	6.43
Q01085	NUCLEOLYSIN TIAR OS=HOMO SAPIENS GN=TIAL1 PE=1 SV=1 - [TIAR_HUMAN]	68.28	0.0347	2	1	1	3	375	41.6	7.74
Q01085	NUCLEOLYSIN TIAR OS=HOMO SAPIENS GN=TIAL1 PE=1 SV=1 - [TIAR_HUMAN]	45.77	0.0347	2	1	1	1	375	41.6	7.74
P60709	ACTIN, CYTOPLASMIC 1 OS=HOMO SAPIENS GN=ACTB PE=1 SV=1 - [ACTB_HUMAN]	6491.85	0.6133	3	6	17	231	375	41.7	5.48
P60709	actin, cytoplasmic 1 os=homo sapiens gn=actb pe=1 sv=1 - [actb_human]	2616.71	0.48	6	7	13	126	375	41.7	5.48
P60709	actin, cytoplasmic 1 os=homo sapiens gn=actb pe=1 sv=1 - [actb_human]	3178.35	0.4613	5	7	12	133	375	41.7	5.48
P60709	actin, cytoplasmic 1 os=homo sapiens gn=actb pe=1 sv=1 - [actb_human]	2516.63	0.488	5	7	13	98	375	41.7	5.48
P53367	arfaptin-1 os=homo sapiens gn=arfip1 pe=1 sv=2 - [arfp1_human]	0	0.0268	1	1	1	2	373	41.7	6.7
P60709	ACTIN, CYTOPLASMIC 1 OS=HOMO SAPIENS GN=ACTB PE=1 SV=1 - [ACTB_HUMAN]	3768.19	0.5653	5	9	15	156	375	41.7	5.48
P60709	ACTIN, CYTOPLASMIC 1 OS=HOMO SAPIENS GN=ACTB PE=1 SV=1 - [ACTB_HUMAN]	9806.24	0.6587	3	7	18	352	375	41.7	5.48
P53367	ARFAPTIN-1 OS=HOMO SAPIENS GN=ARFIP1 PE=1 SV=2 - [ARFP1_HUMAN]	23.02	0.0456	2	2	2	2	373	41.7	6.7
Q99536	SYNAPTIC VESICLE MEMBRANE PROTEIN VAT-1 HOMOLOG OS=HOMO SAPIENS GN=VAT1 PE=1 SV=2 - [VAT1_HUMAN]	116.56	0.2188	1	5	5	12	393	41.9	6.29
Q7LGA3	HEPARAN SULFATE 2-O-SULFOTRANSFERASE 1 OS=HOMO SAPIENS GN=HS2ST1 PE=1 SV=1 - [HS2ST_HUMAN]	42.87	0.0534	1	2	2	5	356	41.9	8.69
Q99536	SYNAPTIC VESICLE MEMBRANE PROTEIN VAT-1 HOMOLOG OS=HOMO SAPIENS GN=VAT1 PE=1 SV=2 - [VAT1_HUMAN]	24.54	0.0356	1	1	1	1	393	41.9	6.29
Q15738	STEROL-4-ALPHA-CARBOXYLATE 3-DEHYDROGENASE, DECARBOXYLATING OS=HOMO SAPIENS GN=NSDHL PE=1 SV=2 - [NSDHL_HUMAN]	90.09	0.0777	1	2	2	5	373	41.9	8.06
Q99536	SYNAPTIC VESICLE MEMBRANE PROTEIN VAT-1 HOMOLOG OS=HOMO SAPIENS GN=VAT1 PE=1 SV=2 - [VAT1_HUMAN]	1268.36	0.3842	1	9	9	41	393	41.9	6.29
P42765	3-KETOACYL-COA THIOLASE, MITOCHONDRIAL OS=HOMO SAPIENS GN=ACAA2 PE=1 SV=2 - [THIM_HUMAN]	125.78	0.1612	1	5	5	9	397	41.9	8.09
Q68CQ7	GLYCOSYLTRANSFERASE 8 DOMAIN-CONTAINING PROTEIN 1 OS=HOMO SAPIENS GN=GLT8D1 PE=1 SV=2 - [GL8D1_HUMAN]	21.98	0.0296	1	1	1	2	371	41.9	9.35
Q7LGA3	HEPARAN SULFATE 2-O-SULFOTRANSFERASE 1 OS=HOMO SAPIENS GN=HS2ST1 PE=1 SV=1 - [HS2ST_HUMAN]	271.73	0.2275	1	6	6	13	356	41.9	8.69
Q562R1	BETA-ACTIN-LIKE PROTEIN 2 OS=HOMO SAPIENS GN=ACTBL2 PE=1 SV=2 - [ACTBL_HUMAN]	1417.33	0.1622	1	1	4	53	376	42	5.59
P68032	ACTIN, ALPHA CARDIAC MUSCLE 1 OS=HOMO SAPIENS GN=ACTC1 PE=1 SV=1 - [ACTC_HUMAN]	2153.87	0.2679	4	1	9	122	377	42	5.39
O00622	PROTEIN CYR61 OS=HOMO SAPIENS GN=CYR61 PE=1 SV=1 - [CYR61_HUMAN]	34.06	0.0341	1	1	1	2	381	42	8.21
P68032	actin, alpha cardiac muscle 1 os=homo sapiens gn=actc1 pe=1 sv=1 - [actc_human]	1174.42	0.2122	5	1	7	86	377	42	5.39
Q562R1	beta-actin-like protein 2 os=homo sapiens gn=actbl2 pe=1 sv=2 - [actbl_human]	911.59	0.1915	1	1	4	34	376	42	5.59
P68032	actin, alpha cardiac muscle 1 os=homo sapiens gn=actc1 pe=1 sv=1 - [actc_human]	1307.14	0.1936	4	1	6	80	377	42	5.39
Q562R1	beta-actin-like protein 2 os=homo sapiens gn=actbl2 pe=1 sv=2 - [actbl_human]	738.52	0.1915	1	1	4	26	376	42	5.59
P68032	actin, alpha cardiac muscle 1 os=homo sapiens gn=actc1 pe=1 sv=1 - [actc_human]	1023.74	0.2202	4	1	7	58	377	42	5.39
Q562R1	BETA-ACTIN-LIKE PROTEIN 2 OS=HOMO SAPIENS GN=ACTBL2 PE=1 SV=2 - [ACTBL_HUMAN]	1007.24	0.1436	1	1	3	40	376	42	5.59
P68032	ACTIN, ALPHA CARDIAC MUSCLE 1 OS=HOMO SAPIENS GN=ACTC1 PE=1 SV=1 - [ACTC_HUMAN]	1494.08	0.2202	4	1	7	88	377	42	5.39
Q562R1	BETA-ACTIN-LIKE PROTEIN 2 OS=HOMO SAPIENS GN=ACTBL2 PE=1 SV=2 - [ACTBL_HUMAN]	1769.44	0.266	1	2	6	75	376	42	5.59
P68032	ACTIN, ALPHA CARDIAC MUSCLE 1 OS=HOMO SAPIENS GN=ACTC1 PE=1 SV=1 - [ACTC_HUMAN]	2797.68	0.3236	4	2	10	167	377	42	5.39
O00622	PROTEIN CYR61 OS=HOMO SAPIENS GN=CYR61 PE=1 SV=1 - [CYR61_HUMAN]	77.07	0.0341	1	1	1	2	381	42	8.21
Q16186	PROTEASOMAL UBIQUITIN RECEPTOR ADRM1 OS=HOMO SAPIENS GN=ADRM1 PE=1 SV=2 - [ADRM1_HUMAN]	25.83	0.0147	1	1	1	1	407	42.1	5.07
Q8NFH3	NUCLEOPORIN NUP43 OS=HOMO SAPIENS GN=NUP43 PE=1 SV=1 - [NUP43_HUMAN]	39.08	0.0711	1	2	2	2	380	42.1	5.63
P29992	GUANINE NUCLEOTIDE-BINDING PROTEIN SUBUNIT ALPHA-11 OS=HOMO SAPIENS GN=GNA11 PE=1 SV=2 - [GNA11_HUMAN]	163.84	0.1616	3	5	5	9	359	42.1	5.69
Q16186	PROTEASOMAL UBIQUITIN RECEPTOR ADRM1 OS=HOMO SAPIENS GN=ADRM1 PE=1 SV=2 - [ADRM1_HUMAN]	60.76	0.0147	1	1	1	3	407	42.1	5.07
P0CB43	BRAIN PROTEIN 16-LIKE OS=HOMO SAPIENS GN=BRP16L PE=3 SV=1 - [BP16L_HUMAN]	161.02	0.1205	2	4	4	10	390	42.1	4.83
Q8NFH3	NUCLEOPORIN NUP43 OS=HOMO SAPIENS GN=NUP43 PE=1 SV=1 - [NUP43_HUMAN]	403.09	0.1079	1	3	3	11	380	42.1	5.63
P35613	BASIGIN OS=HOMO SAPIENS GN=BSG PE=1 SV=2 - [BASI_HUMAN]	1305.19	0.2571	1	8	8	40	385	42.2	5.66
O43837	ISOCITRATE DEHYDROGENASE [NAD] SUBUNIT BETA, MITOCHONDRIAL OS=HOMO SAPIENS GN=IDH3B PE=1 SV=2 - [IDH3B_HUMAN]	89.74	0.0623	1	2	2	4	385	42.2	8.46
P35613	basigin os=homo sapiens gn=bsg pe=1 sv=2 - [basi_human]	38.11	0.0857	1	3	3	5	385	42.2	5.66
P35613	BASIGIN OS=HOMO SAPIENS GN=BSG PE=1 SV=2 - [BASI_HUMAN]	138.58	0.1688	1	5	5	9	385	42.2	5.66
Q9NVD7	ALPHA-PARVIN OS=HOMO SAPIENS GN=PARVA PE=1 SV=1 - [PARVA_HUMAN]	213.49	0.0968	1	3	3	8	372	42.2	5.95
P35613	BASIGIN OS=HOMO SAPIENS GN=BSG PE=1 SV=2 - [BASI_HUMAN]	1274.24	0.2571	1	8	8	47	385	42.2	5.66
O43837	ISOCITRATE DEHYDROGENASE [NAD] SUBUNIT BETA, MITOCHONDRIAL OS=HOMO SAPIENS GN=IDH3B PE=1 SV=2 - [IDH3B_HUMAN]	241.52	0.0416	1	1	1	6	385	42.2	8.46
A8MXV4	NUCLEOSIDE DIPHOSPHATE-LINKED MOIETY X MOTIF 19, MITOCHONDRIAL OS=HOMO SAPIENS GN=NUDT19 PE=1 SV=1 - [NUD19_HUMAN]	88.37	0.0533	3	2	2	4	375	42.2	7.64
Q9Y570	PROTEIN PHOSPHATASE METHYLESTERASE 1 OS=HOMO SAPIENS GN=PPME1 PE=1 SV=3 - [PPME1_HUMAN]	246.02	0.1036	1	4	4	9	386	42.3	5.97
P38159	HETEROGENEOUS NUCLEAR RIBONUCLEOPROTEIN G OS=HOMO SAPIENS GN=RBMX PE=1 SV=3 - [HNRPG_HUMAN]	43.12	0.0537	1	2	2	4	391	42.3	10.05
Q9Y570	protein phosphatase methylesterase 1 os=homo sapiens gn=ppme1 pe=1 sv=3 - [ppme1_human]	37.93	0.0233	1	1	1	1	386	42.3	5.97
Q9Y570	PROTEIN PHOSPHATASE METHYLESTERASE 1 OS=HOMO SAPIENS GN=PPME1 PE=1 SV=3 - [PPME1_HUMAN]	35.07	0.0492	1	2	2	4	386	42.3	5.97
Q9Y570	PROTEIN PHOSPHATASE METHYLESTERASE 1 OS=HOMO SAPIENS GN=PPME1 PE=1 SV=3 - [PPME1_HUMAN]	636.25	0.2668	1	10	10	25	386	42.3	5.97
P38159	HETEROGENEOUS NUCLEAR RIBONUCLEOPROTEIN G OS=HOMO SAPIENS GN=RBMX PE=1 SV=3 - [HNRPG_HUMAN]	314.92	0.1867	3	7	7	16	391	42.3	10.05
P42025	BETA-CENTRACTIN OS=HOMO SAPIENS GN=ACTR1B PE=1 SV=1 - [ACTY_HUMAN]	108.14	0.1649	1	2	4	8	376	42.3	6.4
Q06587	E3 UBIQUITIN-PROTEIN LIGASE RING1 OS=HOMO SAPIENS GN=RING1 PE=1 SV=2 - [RING1_HUMAN]	64.21	0.0616	1	2	2	4	406	42.4	5.62
Q06587	E3 UBIQUITIN-PROTEIN LIGASE RING1 OS=HOMO SAPIENS GN=RING1 PE=1 SV=2 - [RING1_HUMAN]	66.88	0.0271	1	1	1	2	406	42.4	5.62
Q96RQ1	ENDOPLASMIC RETICULUM-GOLGI INTERMEDIATE COMPARTMENT PROTEIN 2 OS=HOMO SAPIENS GN=ERGIC2 PE=1 SV=2 - [ERGI2_HUMAN]	26.99	0.0345	1	1	1	1	377	42.5	6.77
Q7L2H7	EUKARYOTIC TRANSLATION INITIATION FACTOR 3 SUBUNIT M OS=HOMO SAPIENS GN=EIF3M PE=1 SV=1 - [EIF3M_HUMAN]	29.31	0.0481	1	1	1	1	374	42.5	5.63
Q7L2H7	EUKARYOTIC TRANSLATION INITIATION FACTOR 3 SUBUNIT M OS=HOMO SAPIENS GN=EIF3M PE=1 SV=1 - [EIF3M_HUMAN]	32.67	0.1364	1	3	3	3	374	42.5	5.63
Q96RQ1	ENDOPLASMIC RETICULUM-GOLGI INTERMEDIATE COMPARTMENT PROTEIN 2 OS=HOMO SAPIENS GN=ERGIC2 PE=1 SV=2 - [ERGI2_HUMAN]	22.38	0.0345	1	1	1	1	377	42.5	6.77
P39748	FLAP ENDONUCLEASE 1 OS=HOMO SAPIENS GN=FEN1 PE=1 SV=1 - [FEN1_HUMAN]	155.95	0.1	1	3	3	8	380	42.6	8.62
P61163	ALPHA-CENTRACTIN OS=HOMO SAPIENS GN=ACTR1A PE=1 SV=1 - [ACTZ_HUMAN]	213.83	0.1144	1	3	3	7	376	42.6	6.64
P35237	SERPIN B6 OS=HOMO SAPIENS GN=SERPINB6 PE=1 SV=3 - [SPB6_HUMAN]	87.14	0.0399	1	1	1	2	376	42.6	5.27
P35659	PROTEIN DEK OS=HOMO SAPIENS GN=DEK PE=1 SV=1 - [DEK_HUMAN]	519.98	0.2347	1	9	9	31	375	42.6	8.56
P39748	flap endonuclease 1 os=homo sapiens gn=fen1 pe=1 sv=1 - [fen1_human]	39.13	0.0289	1	1	1	1	380	42.6	8.62
P61163	ALPHA-CENTRACTIN OS=HOMO SAPIENS GN=ACTR1A PE=1 SV=1 - [ACTZ_HUMAN]	111.5	0.0426	1	1	1	4	376	42.6	6.64
P39748	FLAP ENDONUCLEASE 1 OS=HOMO SAPIENS GN=FEN1 PE=1 SV=1 - [FEN1_HUMAN]	521.71	0.2289	1	7	7	28	380	42.6	8.62
P61163	ALPHA-CENTRACTIN OS=HOMO SAPIENS GN=ACTR1A PE=1 SV=1 - [ACTZ_HUMAN]	516.63	0.2686	1	4	6	17	376	42.6	6.64
P35237	SERPIN B6 OS=HOMO SAPIENS GN=SERPINB6 PE=1 SV=3 - [SPB6_HUMAN]	87.54	0.0399	1	1	1	3	376	42.6	5.27
P35659	PROTEIN DEK OS=HOMO SAPIENS GN=DEK PE=1 SV=1 - [DEK_HUMAN]	406.87	0.1653	1	6	6	19	375	42.6	8.56
P30740	LEUKOCYTE ELASTASE INHIBITOR OS=HOMO SAPIENS GN=SERPINB1 PE=1 SV=1 - [ILEU_HUMAN]	85.73	0.1504	1	5	5	7	379	42.7	6.28
P30740	LEUKOCYTE ELASTASE INHIBITOR OS=HOMO SAPIENS GN=SERPINB1 PE=1 SV=1 - [ILEU_HUMAN]	175.52	0.2005	1	6	6	15	379	42.7	6.28
Q99733	NUCLEOSOME ASSEMBLY PROTEIN 1-LIKE 4 OS=HOMO SAPIENS GN=NAP1L4 PE=1 SV=1 - [NP1L4_HUMAN]	647.02	0.2773	1	8	9	32	375	42.8	4.69
Q92597	PROTEIN NDRG1 OS=HOMO SAPIENS GN=NDRG1 PE=1 SV=1 - [NDRG1_HUMAN]	161.4	0.1396	1	3	3	4	394	42.8	5.82
Q99733	nucleosome assembly protein 1-like 4 os=homo sapiens gn=nap1l4 pe=1 sv=1 - [np1l4_human]	86.82	0.1067	1	3	3	5	375	42.8	4.69
Q99733	NUCLEOSOME ASSEMBLY PROTEIN 1-LIKE 4 OS=HOMO SAPIENS GN=NAP1L4 PE=1 SV=1 - [NP1L4_HUMAN]	56.55	0.056	1	1	2	3	375	42.8	4.69
Q92597	PROTEIN NDRG1 OS=HOMO SAPIENS GN=NDRG1 PE=1 SV=1 - [NDRG1_HUMAN]	51.7	0.0355	1	1	1	1	394	42.8	5.82
Q92597	PROTEIN NDRG1 OS=HOMO SAPIENS GN=NDRG1 PE=1 SV=1 - [NDRG1_HUMAN]	1984.13	0.3985	1	9	9	55	394	42.8	5.82
Q9UNM6	26S PROTEASOME NON-ATPASE REGULATORY SUBUNIT 13 OS=HOMO SAPIENS GN=PSMD13 PE=1 SV=1 - [PSD13_HUMAN]	202.38	0.1782	1	5	5	10	376	42.9	5.81
Q9UNM6	26s proteasome non-atpase regulatory subunit 13 os=homo sapiens gn=psmd13 pe=1 sv=1 - [psd13_human]	25.1	0.0266	1	1	1	1	376	42.9	5.81
Q9UNM6	26s proteasome non-atpase regulatory subunit 13 os=homo sapiens gn=psmd13 pe=1 sv=1 - [psd13_human]	32.92	0.0266	1	1	1	1	376	42.9	5.81
Q9UNM6	26S PROTEASOME NON-ATPASE REGULATORY SUBUNIT 13 OS=HOMO SAPIENS GN=PSMD13 PE=1 SV=1 - [PSD13_HUMAN]	26.74	0.0266	1	1	1	1	376	42.9	5.81
Q9UNM6	26S PROTEASOME NON-ATPASE REGULATORY SUBUNIT 13 OS=HOMO SAPIENS GN=PSMD13 PE=1 SV=1 - [PSD13_HUMAN]	613.6	0.4734	1	16	16	30	376	42.9	5.81
Q9H0C8	INTEGRIN-LINKED KINASE-ASSOCIATED SERINE/THREONINE PHOSPHATASE 2C OS=HOMO SAPIENS GN=ILKAP PE=1 SV=1 - [ILKAP_HUMAN]	39.08	0.0536	1	2	2	3	392	42.9	7.09
Q9UHR6	ZINC FINGER HIT DOMAIN-CONTAINING PROTEIN 2 OS=HOMO SAPIENS GN=ZNHIT2 PE=1 SV=1 - [ZNHI2_HUMAN]	41.55	0.0223	1	1	1	1	403	42.9	5.99
P10644	CAMP-DEPENDENT PROTEIN KINASE TYPE I-ALPHA REGULATORY SUBUNIT OS=HOMO SAPIENS GN=PRKAR1A PE=1 SV=1 - [KAP0_HUMAN]	51.2	0.063	1	3	3	6	381	43	5.35
Q12905	INTERLEUKIN ENHANCER-BINDING FACTOR 2 OS=HOMO SAPIENS GN=ILF2 PE=1 SV=2 - [ILF2_HUMAN]	1279.42	0.4359	1	10	10	47	390	43	5.26
O95684	FGFR1 ONCOGENE PARTNER OS=HOMO SAPIENS GN=FGFR1OP PE=1 SV=1 - [FR1OP_HUMAN]	38.62	0.0201	1	1	1	1	399	43	4.81
Q12905	interleukin enhancer-binding factor 2 os=homo sapiens gn=ilf2 pe=1 sv=2 - [ilf2_human]	335.43	0.1744	1	5	5	12	390	43	5.26
Q12905	interleukin enhancer-binding factor 2 os=homo sapiens gn=ilf2 pe=1 sv=2 - [ilf2_human]	447.27	0.2154	1	6	6	18	390	43	5.26
Q12905	interleukin enhancer-binding factor 2 os=homo sapiens gn=ilf2 pe=1 sv=2 - [ilf2_human]	289.79	0.1744	1	5	5	9	390	43	5.26
Q12905	INTERLEUKIN ENHANCER-BINDING FACTOR 2 OS=HOMO SAPIENS GN=ILF2 PE=1 SV=2 - [ILF2_HUMAN]	563.55	0.3667	1	9	9	24	390	43	5.26
P10644	CAMP-DEPENDENT PROTEIN KINASE TYPE I-ALPHA REGULATORY SUBUNIT OS=HOMO SAPIENS GN=PRKAR1A PE=1 SV=1 - [KAP0_HUMAN]	153.85	0.2047	1	7	9	19	381	43	5.35
Q12905	INTERLEUKIN ENHANCER-BINDING FACTOR 2 OS=HOMO SAPIENS GN=ILF2 PE=1 SV=2 - [ILF2_HUMAN]	3230.14	0.6462	1	14	14	96	390	43	5.26
P31321	CAMP-DEPENDENT PROTEIN KINASE TYPE I-BETA REGULATORY SUBUNIT OS=HOMO SAPIENS GN=PRKAR1B PE=1 SV=4 - [KAP1_HUMAN]	0	0.0656	1	1	3	4	381	43	5.71
Q8NCH0	CARBOHYDRATE SULFOTRANSFERASE 14 OS=HOMO SAPIENS GN=CHST14 PE=1 SV=2 - [CHSTE_HUMAN]	24.35	0.0319	1	1	1	1	376	43	9.48
P54727	UV EXCISION REPAIR PROTEIN RAD23 HOMOLOG B OS=HOMO SAPIENS GN=RAD23B PE=1 SV=1 - [RD23B_HUMAN]	760.87	0.2225	1	7	7	27	409	43.1	4.84
Q9P035	PROTEIN TYROSINE PHOSPHATASE-LIKE PROTEIN PTPLAD1 OS=HOMO SAPIENS GN=PTPLAD1 PE=1 SV=2 - [PTAD1_HUMAN]	70.3	0.058	1	1	1	3	362	43.1	8.94
P54727	uv excision repair protein rad23 homolog b os=homo sapiens gn=rad23b pe=1 sv=1 - [rd23b_human]	23.81	0.0709	1	1	1	1	409	43.1	4.84
P54727	uv excision repair protein rad23 homolog b os=homo sapiens gn=rad23b pe=1 sv=1 - [rd23b_human]	220.53	0.1956	1	4	5	10	409	43.1	4.84
P54727	UV EXCISION REPAIR PROTEIN RAD23 HOMOLOG B OS=HOMO SAPIENS GN=RAD23B PE=1 SV=1 - [RD23B_HUMAN]	167.33	0.1418	1	3	3	7	409	43.1	4.84
Q08431	LACTADHERIN OS=HOMO SAPIENS GN=MFGE8 PE=1 SV=2 - [MFGM_HUMAN]	30.43	0.0388	1	1	1	1	387	43.1	8.15
P54727	UV EXCISION REPAIR PROTEIN RAD23 HOMOLOG B OS=HOMO SAPIENS GN=RAD23B PE=1 SV=1 - [RD23B_HUMAN]	57.06	0.0709	1	1	1	1	409	43.1	4.84
Q9P035	PROTEIN TYROSINE PHOSPHATASE-LIKE PROTEIN PTPLAD1 OS=HOMO SAPIENS GN=PTPLAD1 PE=1 SV=2 - [PTAD1_HUMAN]	30.42	0.058	1	1	1	2	362	43.1	8.94
Q9Y282	ENDOPLASMIC RETICULUM-GOLGI INTERMEDIATE COMPARTMENT PROTEIN 3 OS=HOMO SAPIENS GN=ERGIC3 PE=1 SV=1 - [ERGI3_HUMAN]	46.12	0.0653	1	2	2	3	383	43.2	6.06
P18615	NEGATIVE ELONGATION FACTOR E OS=HOMO SAPIENS GN=RDBP PE=1 SV=3 - [NELFE_HUMAN]	225.6	0.0868	1	2	2	4	380	43.2	9.33
P08559	PYRUVATE DEHYDROGENASE E1 COMPONENT SUBUNIT ALPHA, SOMATIC FORM, MITOCHONDRIAL OS=HOMO SAPIENS GN=PDHA1 PE=1 SV=3 - [ODPA_HUMAN]	38.35	0.0692	1	3	3	7	390	43.3	8.06
P08559	pyruvate dehydrogenase e1 component subunit alpha, somatic form, mitochondrial os=homo sapiens gn=pdha1 pe=1 sv=3 - [odpa_human]	32.56	0.0231	1	1	1	1	390	43.3	8.06
P08559	PYRUVATE DEHYDROGENASE E1 COMPONENT SUBUNIT ALPHA, SOMATIC FORM, MITOCHONDRIAL OS=HOMO SAPIENS GN=PDHA1 PE=1 SV=3 - [ODPA_HUMAN]	87.68	0.2282	1	8	8	17	390	43.3	8.06
Q6NZI2	POLYMERASE I AND TRANSCRIPT RELEASE FACTOR OS=HOMO SAPIENS GN=PTRF PE=1 SV=1 - [PTRF_HUMAN]	2165.37	0.3308	1	12	12	69	390	43.4	5.6
Q92734	PROTEIN TFG OS=HOMO SAPIENS GN=TFG PE=1 SV=2 - [TFG_HUMAN]	73.26	0.04	4	2	2	3	400	43.4	5.1
Q6NZI2	POLYMERASE I AND TRANSCRIPT RELEASE FACTOR OS=HOMO SAPIENS GN=PTRF PE=1 SV=1 - [PTRF_HUMAN]	497.95	0.1872	1	6	6	18	390	43.4	5.6
Q6NZI2	POLYMERASE I AND TRANSCRIPT RELEASE FACTOR OS=HOMO SAPIENS GN=PTRF PE=1 SV=1 - [PTRF_HUMAN]	672.29	0.1795	1	6	6	26	390	43.4	5.6
Q92734	PROTEIN TFG OS=HOMO SAPIENS GN=TFG PE=1 SV=2 - [TFG_HUMAN]	29.96	0.025	1	1	1	1	400	43.4	5.1
Q02750	DUAL SPECIFICITY MITOGEN-ACTIVATED PROTEIN KINASE KINASE 1 OS=HOMO SAPIENS GN=MAP2K1 PE=1 SV=2 - [MP2K1_HUMAN]	255.7	0.1908	1	4	7	16	393	43.4	6.62
Q96EP5	DAZ-ASSOCIATED PROTEIN 1 OS=HOMO SAPIENS GN=DAZAP1 PE=1 SV=1 - [DAZP1_HUMAN]	82.52	0.1916	1	5	5	7	407	43.4	8.56
Q9Y312	UNCHARACTERIZED PROTEIN C20ORF4 OS=HOMO SAPIENS GN=C20ORF4 PE=1 SV=2 - [CT004_HUMAN]	38.44	0.0182	1	1	1	1	384	43.4	5.96
P31153	S-ADENOSYLMETHIONINE SYNTHETASE ISOFORM TYPE-2 OS=HOMO SAPIENS GN=MAT2A PE=1 SV=1 - [METK2_HUMAN]	254.91	0.1038	1	3	3	9	395	43.6	6.48
Q9H3M7	THIOREDOXIN-INTERACTING PROTEIN OS=HOMO SAPIENS GN=TXNIP PE=1 SV=1 - [TXNIP_HUMAN]	66.59	0.0307	1	1	1	3	391	43.6	7.5
Q53HC9	PROTEIN TSSC1 OS=HOMO SAPIENS GN=TSSC1 PE=1 SV=2 - [TSSC1_HUMAN]	73.64	0.0336	1	1	1	2	387	43.6	5.06
P04637	CELLULAR TUMOR ANTIGEN P53 OS=HOMO SAPIENS GN=TP53 PE=1 SV=4 - [P53_HUMAN]	74.69	0.0992	1	3	3	5	393	43.6	6.79
P31153	s-adenosylmethionine synthetase isoform type-2 os=homo sapiens gn=mat2a pe=1 sv=1 - [metk2_human]	66.86	0.038	1	1	1	3	395	43.6	6.48
P31153	s-adenosylmethionine synthetase isoform type-2 os=homo sapiens gn=mat2a pe=1 sv=1 - [metk2_human]	42.25	0.038	1	1	1	1	395	43.6	6.48
P31153	S-ADENOSYLMETHIONINE SYNTHETASE ISOFORM TYPE-2 OS=HOMO SAPIENS GN=MAT2A PE=1 SV=1 - [METK2_HUMAN]	494.72	0.1975	1	6	6	19	395	43.6	6.48
Q9NX58	CELL GROWTH-REGULATING NUCLEOLAR PROTEIN OS=HOMO SAPIENS GN=LYAR PE=1 SV=2 - [LYAR_HUMAN]	57.33	0.0369	1	1	1	2	379	43.6	9.54
Q13601	KRR1 SMALL SUBUNIT PROCESSOME COMPONENT HOMOLOG OS=HOMO SAPIENS GN=KRR1 PE=1 SV=4 - [KRR1_HUMAN]	57.89	0.1181	1	5	5	8	381	43.6	9.77
P04637	CELLULAR TUMOR ANTIGEN P53 OS=HOMO SAPIENS GN=TP53 PE=1 SV=4 - [P53_HUMAN]	159.53	0.145	1	5	5	8	393	43.6	6.79
Q9NQ29	PUTATIVE RNA-BINDING PROTEIN LUC7-LIKE 1 OS=HOMO SAPIENS GN=LUC7L PE=1 SV=1 - [LUC7L_HUMAN]	48.24	0.0404	1	1	1	1	371	43.7	9.92
Q9NQ29	PUTATIVE RNA-BINDING PROTEIN LUC7-LIKE 1 OS=HOMO SAPIENS GN=LUC7L PE=1 SV=1 - [LUC7L_HUMAN]	162.42	0.1429	1	1	4	7	371	43.7	9.92
Q9UQ80	PROLIFERATION-ASSOCIATED PROTEIN 2G4 OS=HOMO SAPIENS GN=PA2G4 PE=1 SV=3 - [PA2G4_HUMAN]	185.69	0.1193	1	4	4	16	394	43.8	6.55
Q9UQ80	proliferation-associated protein 2g4 os=homo sapiens gn=pa2g4 pe=1 sv=3 - [pa2g4_human]	52.96	0.1624	1	6	6	13	394	43.8	6.55
Q9UQ80	proliferation-associated protein 2g4 os=homo sapiens gn=pa2g4 pe=1 sv=3 - [pa2g4_human]	75.39	0.2589	1	8	8	15	394	43.8	6.55
Q9UQ80	proliferation-associated protein 2g4 os=homo sapiens gn=pa2g4 pe=1 sv=3 - [pa2g4_human]	213.3	0.2234	1	7	7	15	394	43.8	6.55
Q9UQ80	PROLIFERATION-ASSOCIATED PROTEIN 2G4 OS=HOMO SAPIENS GN=PA2G4 PE=1 SV=3 - [PA2G4_HUMAN]	38.57	0.1066	1	4	4	5	394	43.8	6.55
Q9UQ80	PROLIFERATION-ASSOCIATED PROTEIN 2G4 OS=HOMO SAPIENS GN=PA2G4 PE=1 SV=3 - [PA2G4_HUMAN]	728.67	0.4086	1	13	13	44	394	43.8	6.55
Q9H488	GDP-FUCOSE PROTEIN O-FUCOSYLTRANSFERASE 1 OS=HOMO SAPIENS GN=POFUT1 PE=1 SV=1 - [OFUT1_HUMAN]	55.02	0.0258	1	1	1	3	388	43.9	8.53
Q99816	TUMOR SUSCEPTIBILITY GENE 101 PROTEIN OS=HOMO SAPIENS GN=TSG101 PE=1 SV=2 - [TS101_HUMAN]	25.37	0.0179	1	1	1	1	390	43.9	6.46
P15291	BETA-1,4-GALACTOSYLTRANSFERASE 1 OS=HOMO SAPIENS GN=B4GALT1 PE=1 SV=5 - [B4GT1_HUMAN]	105.35	0.0477	2	2	2	6	398	43.9	8.65
Q9H488	GDP-FUCOSE PROTEIN O-FUCOSYLTRANSFERASE 1 OS=HOMO SAPIENS GN=POFUT1 PE=1 SV=1 - [OFUT1_HUMAN]	237.29	0.1804	1	4	4	12	388	43.9	8.53
P21283	V-TYPE PROTON ATPASE SUBUNIT C 1 OS=HOMO SAPIENS GN=ATP6V1C1 PE=1 SV=4 - [VATC1_HUMAN]	71.75	0.0628	2	2	2	4	382	43.9	7.46
Q99816	TUMOR SUSCEPTIBILITY GENE 101 PROTEIN OS=HOMO SAPIENS GN=TSG101 PE=1 SV=2 - [TS101_HUMAN]	59.57	0.0513	1	2	2	4	390	43.9	6.46
Q9NR46	ENDOPHILIN-B2 OS=HOMO SAPIENS GN=SH3GLB2 PE=1 SV=1 - [SHLB2_HUMAN]	309.63	0.2177	1	7	7	17	395	43.9	5.99
Q14344	GUANINE NUCLEOTIDE-BINDING PROTEIN SUBUNIT ALPHA-13 OS=HOMO SAPIENS GN=GNA13 PE=1 SV=2 - [GNA13_HUMAN]	174.53	0.0557	6	1	2	7	377	44	8
P08727	KERATIN, TYPE I CYTOSKELETAL 19 OS=HOMO SAPIENS GN=KRT19 PE=1 SV=3 - [K1C19_HUMAN]	896.74	0.42	11	11	16	40	400	44.1	5.14
P08727	keratin, type i cytoskeletal 19 os=homo sapiens gn=krt19 pe=1 sv=3 - [k1c19_human]	1705.19	0.545	8	13	20	80	400	44.1	5.14
P08727	keratin, type i cytoskeletal 19 os=homo sapiens gn=krt19 pe=1 sv=3 - [k1c19_human]	2950.2	0.675	8	15	26	122	400	44.1	5.14
P08727	keratin, type i cytoskeletal 19 os=homo sapiens gn=krt19 pe=1 sv=3 - [k1c19_human]	942.33	0.4825	8	10	17	49	400	44.1	5.14
P08727	KERATIN, TYPE I CYTOSKELETAL 19 OS=HOMO SAPIENS GN=KRT19 PE=1 SV=3 - [K1C19_HUMAN]	513.93	0.355	12	9	14	29	400	44.1	5.14
P62333	26S PROTEASE REGULATORY SUBUNIT S10B OS=HOMO SAPIENS GN=PSMC6 PE=1 SV=1 - [PRS10_HUMAN]	183.59	0.1748	1	5	5	9	389	44.1	7.49
P08727	KERATIN, TYPE I CYTOSKELETAL 19 OS=HOMO SAPIENS GN=KRT19 PE=1 SV=3 - [K1C19_HUMAN]	2488.02	0.6625	11	15	23	95	400	44.1	5.14
Q13561	DYNACTIN SUBUNIT 2 OS=HOMO SAPIENS GN=DCTN2 PE=1 SV=4 - [DCTN2_HUMAN]	507.76	0.2394	1	8	8	21	401	44.2	5.21
Q15007	PRE-MRNA-SPLICING REGULATOR WTAP OS=HOMO SAPIENS GN=WTAP PE=1 SV=2 - [FL2D_HUMAN]	104.56	0.0833	1	2	2	4	396	44.2	5.19
Q9NYB0	telomeric repeat-binding factor 2-interacting protein 1 os=homo sapiens gn=terf2ip pe=1 sv=1 - [te2ip_human]	50.58	0.1504	1	3	3	5	399	44.2	4.73
Q13561	DYNACTIN SUBUNIT 2 OS=HOMO SAPIENS GN=DCTN2 PE=1 SV=4 - [DCTN2_HUMAN]	972.42	0.4514	1	13	13	37	401	44.2	5.21
Q9HB90	RAS-RELATED GTP-BINDING PROTEIN C OS=HOMO SAPIENS GN=RRAGC PE=1 SV=1 - [RRAGC_HUMAN]	32.84	0.0175	2	1	1	1	399	44.2	5.1
P09110	3-KETOACYL-COA THIOLASE, PEROXISOMAL OS=HOMO SAPIENS GN=ACAA1 PE=1 SV=2 - [THIK_HUMAN]	20.66	0.0236	1	1	1	1	424	44.3	8.44
O15382	BRANCHED-CHAIN-AMINO-ACID AMINOTRANSFERASE, MITOCHONDRIAL OS=HOMO SAPIENS GN=BCAT2 PE=1 SV=2 - [BCAT2_HUMAN]	0	0.0255	1	1	1	1	392	44.3	8.65
P16219	SHORT-CHAIN SPECIFIC ACYL-COA DEHYDROGENASE, MITOCHONDRIAL OS=HOMO SAPIENS GN=ACADS PE=1 SV=1 - [ACADS_HUMAN]	56.11	0.0607	1	1	1	2	412	44.3	7.99
Q16543	HSP90 CO-CHAPERONE CDC37 OS=HOMO SAPIENS GN=CDC37 PE=1 SV=1 - [CDC37_HUMAN]	82.63	0.0847	1	2	2	5	378	44.4	5.25
Q15427	SPLICING FACTOR 3B SUBUNIT 4 OS=HOMO SAPIENS GN=SF3B4 PE=1 SV=1 - [SF3B4_HUMAN]	68.3	0.033	1	1	1	3	424	44.4	8.56
Q9H814	PHOSPHORYLATED ADAPTER RNA EXPORT PROTEIN OS=HOMO SAPIENS GN=PHAX PE=1 SV=1 - [PHAX_HUMAN]	114.67	0.0888	1	3	3	5	394	44.4	5.4
Q16543	HSP90 CO-CHAPERONE CDC37 OS=HOMO SAPIENS GN=CDC37 PE=1 SV=1 - [CDC37_HUMAN]	173.14	0.1534	1	4	4	17	378	44.4	5.25
P36507	DUAL SPECIFICITY MITOGEN-ACTIVATED PROTEIN KINASE KINASE 2 OS=HOMO SAPIENS GN=MAP2K2 PE=1 SV=1 - [MP2K2_HUMAN]	201.23	0.11	1	1	4	11	400	44.4	6.55
Q15427	SPLICING FACTOR 3B SUBUNIT 4 OS=HOMO SAPIENS GN=SF3B4 PE=1 SV=1 - [SF3B4_HUMAN]	670.94	0.191	1	4	4	15	424	44.4	8.56
P49354	PROTEIN FARNESYLTRANSFERASE/GERANYLGERANYLTRANSFERASE TYPE-1 SUBUNIT ALPHA OS=HOMO SAPIENS GN=FNTA PE=1 SV=1 - [FNTA_HUMAN]	55.92	0.0923	1	3	3	4	379	44.4	5.08
Q9H814	PHOSPHORYLATED ADAPTER RNA EXPORT PROTEIN OS=HOMO SAPIENS GN=PHAX PE=1 SV=1 - [PHAX_HUMAN]	32.4	0.0482	1	2	2	4	394	44.4	5.4
P07339	CATHEPSIN D OS=HOMO SAPIENS GN=CTSD PE=1 SV=1 - [CATD_HUMAN]	1229.88	0.432	1	15	15	80	412	44.5	6.54
Q14318	PEPTIDYL-PROLYL CIS-TRANS ISOMERASE FKBP8 OS=HOMO SAPIENS GN=FKBP8 PE=1 SV=2 - [FKBP8_HUMAN]	386.04	0.2451	1	6	7	16	412	44.5	4.84
P07339	cathepsin d os=homo sapiens gn=ctsd pe=1 sv=1 - [catd_human]	0	0.0947	1	4	4	7	412	44.5	6.54
P07339	cathepsin d os=homo sapiens gn=ctsd pe=1 sv=1 - [catd_human]	160.91	0.1044	1	4	4	9	412	44.5	6.54
P07339	cathepsin d os=homo sapiens gn=ctsd pe=1 sv=1 - [catd_human]	0	0.0461	1	2	2	4	412	44.5	6.54
P07339	CATHEPSIN D OS=HOMO SAPIENS GN=CTSD PE=1 SV=1 - [CATD_HUMAN]	290.31	0.2549	1	9	9	28	412	44.5	6.54
P07339	CATHEPSIN D OS=HOMO SAPIENS GN=CTSD PE=1 SV=1 - [CATD_HUMAN]	2364.58	0.5121	1	16	16	113	412	44.5	6.54
Q14318	PEPTIDYL-PROLYL CIS-TRANS ISOMERASE FKBP8 OS=HOMO SAPIENS GN=FKBP8 PE=1 SV=2 - [FKBP8_HUMAN]	47.19	0.0388	1	1	1	1	412	44.5	4.84
P00558	PHOSPHOGLYCERATE KINASE 1 OS=HOMO SAPIENS GN=PGK1 PE=1 SV=3 - [PGK1_HUMAN]	1735.16	0.4077	2	12	12	64	417	44.6	8.1
Q9HAS0	PROTEIN NJMU-R1 OS=HOMO SAPIENS GN=C17ORF75 PE=1 SV=2 - [NJMU_HUMAN]	20.46	0.0202	1	1	1	1	396	44.6	5.03
P00558	phosphoglycerate kinase 1 os=homo sapiens gn=pgk1 pe=1 sv=3 - [pgk1_human]	45.13	0.1271	1	3	3	6	417	44.6	8.1
P00558	phosphoglycerate kinase 1 os=homo sapiens gn=pgk1 pe=1 sv=3 - [pgk1_human]	91.15	0.1679	2	4	4	14	417	44.6	8.1
P00558	phosphoglycerate kinase 1 os=homo sapiens gn=pgk1 pe=1 sv=3 - [pgk1_human]	119.72	0.2038	2	5	5	13	417	44.6	8.1
P00558	PHOSPHOGLYCERATE KINASE 1 OS=HOMO SAPIENS GN=PGK1 PE=1 SV=3 - [PGK1_HUMAN]	527.51	0.3309	2	11	11	39	417	44.6	8.1
P00558	PHOSPHOGLYCERATE KINASE 1 OS=HOMO SAPIENS GN=PGK1 PE=1 SV=3 - [PGK1_HUMAN]	3327.16	0.6187	1	17	21	120	417	44.6	8.1
Q9HAS0	PROTEIN NJMU-R1 OS=HOMO SAPIENS GN=C17ORF75 PE=1 SV=2 - [NJMU_HUMAN]	118.26	0.0505	1	2	2	4	396	44.6	5.03
Q9NTK5	OBG-LIKE ATPASE 1 OS=HOMO SAPIENS GN=OLA1 PE=1 SV=2 - [OLA1_HUMAN]	311.77	0.1667	1	5	5	14	396	44.7	7.81
P61160	ACTIN-RELATED PROTEIN 2 OS=HOMO SAPIENS GN=ACTR2 PE=1 SV=1 - [ARP2_HUMAN]	0	0.0305	1	1	1	2	394	44.7	6.74
P61160	actin-related protein 2 os=homo sapiens gn=actr2 pe=1 sv=1 - [arp2_human]	0	0.0305	1	1	1	1	394	44.7	6.74
Q9NTK5	OBG-LIKE ATPASE 1 OS=HOMO SAPIENS GN=OLA1 PE=1 SV=2 - [OLA1_HUMAN]	164.04	0.0657	1	2	2	5	396	44.7	7.81
Q9NTK5	OBG-LIKE ATPASE 1 OS=HOMO SAPIENS GN=OLA1 PE=1 SV=2 - [OLA1_HUMAN]	899.14	0.3308	1	10	10	35	396	44.7	7.81
P61160	ACTIN-RELATED PROTEIN 2 OS=HOMO SAPIENS GN=ACTR2 PE=1 SV=1 - [ARP2_HUMAN]	183.44	0.1396	1	4	4	12	394	44.7	6.74
Q13148	TAR DNA-BINDING PROTEIN 43 OS=HOMO SAPIENS GN=TARDBP PE=1 SV=1 - [TADBP_HUMAN]	167.48	0.1208	1	4	4	6	414	44.7	6.19
O95801	TETRATRICOPEPTIDE REPEAT PROTEIN 4 OS=HOMO SAPIENS GN=TTC4 PE=1 SV=3 - [TTC4_HUMAN]	20.34	0.0284	1	1	1	1	387	44.7	5.6
P31689	DNAJ HOMOLOG SUBFAMILY A MEMBER 1 OS=HOMO SAPIENS GN=DNAJA1 PE=1 SV=2 - [DNJA1_HUMAN]	88.72	0.0655	1	2	2	4	397	44.8	7.08
Q9BTV4	TRANSMEMBRANE PROTEIN 43 OS=HOMO SAPIENS GN=TMEM43 PE=1 SV=1 - [TMM43_HUMAN]	31.06	0.025	1	1	1	1	400	44.8	8.13
P31350	RIBONUCLEOSIDE-DIPHOSPHATE REDUCTASE SUBUNIT M2 OS=HOMO SAPIENS GN=RRM2 PE=1 SV=1 - [RIR2_HUMAN]	35.67	0.0617	1	2	2	3	389	44.8	5.38
Q96G23	lag1 longevity assurance homolog 2 os=homo sapiens gn=lass2 pe=1 sv=1 - [lass2_human]	25.3	0.0237	1	1	1	1	380	44.8	8.98
Q9BTV4	TRANSMEMBRANE PROTEIN 43 OS=HOMO SAPIENS GN=TMEM43 PE=1 SV=1 - [TMM43_HUMAN]	31.73	0.025	1	1	1	1	400	44.8	8.13
P07205	PHOSPHOGLYCERATE KINASE 2 OS=HOMO SAPIENS GN=PGK2 PE=1 SV=3 - [PGK2_HUMAN]	898.78	0.1535	1	1	5	32	417	44.8	8.54
P31689	DNAJ HOMOLOG SUBFAMILY A MEMBER 1 OS=HOMO SAPIENS GN=DNAJA1 PE=1 SV=2 - [DNJA1_HUMAN]	206.8	0.0957	6	4	4	12	397	44.8	7.08
Q9BTV4	TRANSMEMBRANE PROTEIN 43 OS=HOMO SAPIENS GN=TMEM43 PE=1 SV=1 - [TMM43_HUMAN]	98.24	0.085	1	3	3	6	400	44.8	8.13
P31350	RIBONUCLEOSIDE-DIPHOSPHATE REDUCTASE SUBUNIT M2 OS=HOMO SAPIENS GN=RRM2 PE=1 SV=1 - [RIR2_HUMAN]	137.02	0.0617	1	2	2	5	389	44.8	5.38
Q96I25	SPLICING FACTOR 45 OS=HOMO SAPIENS GN=RBM17 PE=1 SV=1 - [SPF45_HUMAN]	43.71	0.0175	2	1	1	3	401	44.9	5.97
P13473	LYSOSOME-ASSOCIATED MEMBRANE GLYCOPROTEIN 2 OS=HOMO SAPIENS GN=LAMP2 PE=1 SV=2 - [LAMP2_HUMAN]	69.93	0.0195	1	1	1	3	410	44.9	5.63
Q8NC51	PLASMINOGEN ACTIVATOR INHIBITOR 1 RNA-BINDING PROTEIN OS=HOMO SAPIENS GN=SERBP1 PE=1 SV=2 - [PAIRB_HUMAN]	306.82	0.1348	1	5	5	16	408	44.9	8.65
P11279	LYSOSOME-ASSOCIATED MEMBRANE GLYCOPROTEIN 1 OS=HOMO SAPIENS GN=LAMP1 PE=1 SV=3 - [LAMP1_HUMAN]	32.01	0.0432	1	2	2	2	417	44.9	8.75
P18754	REGULATOR OF CHROMOSOME CONDENSATION OS=HOMO SAPIENS GN=RCC1 PE=1 SV=1 - [RCC1_HUMAN]	750.16	0.2542	1	8	8	17	421	44.9	7.52
P13473	lysosome-associated membrane glycoprotein 2 os=homo sapiens gn=lamp2 pe=1 sv=2 - [lamp2_human]	25.1	0.0195	1	1	1	1	410	44.9	5.63
P18754	regulator of chromosome condensation os=homo sapiens gn=rcc1 pe=1 sv=1 - [rcc1_human]	172.66	0.0451	1	1	1	4	421	44.9	7.52
Q96I25	splicing factor 45 os=homo sapiens gn=rbm17 pe=1 sv=1 - [spf45_human]	59.13	0.0175	2	1	1	3	401	44.9	5.97
P18754	regulator of chromosome condensation os=homo sapiens gn=rcc1 pe=1 sv=1 - [rcc1_human]	190.93	0.1496	1	4	4	8	421	44.9	7.52
P13473	lysosome-associated membrane glycoprotein 2 os=homo sapiens gn=lamp2 pe=1 sv=2 - [lamp2_human]	44.11	0.0195	1	1	1	1	410	44.9	5.63
P18754	regulator of chromosome condensation os=homo sapiens gn=rcc1 pe=1 sv=1 - [rcc1_human]	113.9	0.0855	1	2	2	2	421	44.9	7.52
P13473	LYSOSOME-ASSOCIATED MEMBRANE GLYCOPROTEIN 2 OS=HOMO SAPIENS GN=LAMP2 PE=1 SV=2 - [LAMP2_HUMAN]	191.52	0.0488	1	2	2	5	410	44.9	5.63
P18754	REGULATOR OF CHROMOSOME CONDENSATION OS=HOMO SAPIENS GN=RCC1 PE=1 SV=1 - [RCC1_HUMAN]	345.64	0.0831	1	3	3	9	421	44.9	7.52
Q96I25	SPLICING FACTOR 45 OS=HOMO SAPIENS GN=RBM17 PE=1 SV=1 - [SPF45_HUMAN]	56.8	0.1496	2	5	5	10	401	44.9	5.97
P11279	LYSOSOME-ASSOCIATED MEMBRANE GLYCOPROTEIN 1 OS=HOMO SAPIENS GN=LAMP1 PE=1 SV=3 - [LAMP1_HUMAN]	36.35	0.0264	1	1	1	1	417	44.9	8.75
P18754	REGULATOR OF CHROMOSOME CONDENSATION OS=HOMO SAPIENS GN=RCC1 PE=1 SV=1 - [RCC1_HUMAN]	1160.87	0.2945	1	9	9	37	421	44.9	7.52
P05121	PLASMINOGEN ACTIVATOR INHIBITOR 1 OS=HOMO SAPIENS GN=SERPINE1 PE=1 SV=1 - [PAI1_HUMAN]	125.55	0.1144	1	3	3	4	402	45	7.2
Q8N2K0	MONOACYLGLYCEROL LIPASE ABHD12 OS=HOMO SAPIENS GN=ABHD12 PE=2 SV=2 - [ABD12_HUMAN]	42.02	0.0402	1	2	2	2	398	45.1	8.65
O43286	beta-1,4-galactosyltransferase 5 os=homo sapiens gn=b4galt5 pe=2 sv=1 - [b4gt5_human]	38.03	0.0206	2	1	1	1	388	45.1	8.15
O43286	BETA-1,4-GALACTOSYLTRANSFERASE 5 OS=HOMO SAPIENS GN=B4GALT5 PE=2 SV=1 - [B4GT5_HUMAN]	58.2	0.0206	2	1	1	2	388	45.1	8.15
P68400	CASEIN KINASE II SUBUNIT ALPHA OS=HOMO SAPIENS GN=CSNK2A1 PE=1 SV=1 - [CSK21_HUMAN]	145.84	0.1151	1	3	3	8	391	45.1	7.74
O43286	BETA-1,4-GALACTOSYLTRANSFERASE 5 OS=HOMO SAPIENS GN=B4GALT5 PE=2 SV=1 - [B4GT5_HUMAN]	47.92	0.0206	2	1	1	2	388	45.1	8.15
Q8N2K0	MONOACYLGLYCEROL LIPASE ABHD12 OS=HOMO SAPIENS GN=ABHD12 PE=2 SV=2 - [ABD12_HUMAN]	278.46	0.1508	1	5	5	15	398	45.1	8.65
Q86VY4	TESTIS-SPECIFIC Y-ENCODED-LIKE PROTEIN 5 OS=HOMO SAPIENS GN=TSPYL5 PE=1 SV=2 - [TSYL5_HUMAN]	0	0.024	1	1	1	1	417	45.1	9.54
P24752	ACETYL-COA ACETYLTRANSFERASE, MITOCHONDRIAL OS=HOMO SAPIENS GN=ACAT1 PE=1 SV=1 - [THIL_HUMAN]	539.25	0.1803	1	6	6	16	427	45.2	8.85
P24752	acetyl-coa acetyltransferase, mitochondrial os=homo sapiens gn=acat1 pe=1 sv=1 - [thil_human]	36.43	0.0609	1	2	2	2	427	45.2	8.85
P24752	ACETYL-COA ACETYLTRANSFERASE, MITOCHONDRIAL OS=HOMO SAPIENS GN=ACAT1 PE=1 SV=1 - [THIL_HUMAN]	226.74	0.0913	1	3	3	10	427	45.2	8.85
P08138	TUMOR NECROSIS FACTOR RECEPTOR SUPERFAMILY MEMBER 16 OS=HOMO SAPIENS GN=NGFR PE=1 SV=1 - [TNR16_HUMAN]	22.46	0.0422	1	1	1	1	427	45.2	4.7
P24752	ACETYL-COA ACETYLTRANSFERASE, MITOCHONDRIAL OS=HOMO SAPIENS GN=ACAT1 PE=1 SV=1 - [THIL_HUMAN]	954.54	0.3794	1	12	12	43	427	45.2	8.85
P55209	NUCLEOSOME ASSEMBLY PROTEIN 1-LIKE 1 OS=HOMO SAPIENS GN=NAP1L1 PE=1 SV=1 - [NP1L1_HUMAN]	2020.52	0.3069	1	8	9	70	391	45.3	4.46
P55209	nucleosome assembly protein 1-like 1 os=homo sapiens gn=nap1l1 pe=1 sv=1 - [np1l1_human]	177.61	0.1023	1	3	3	7	391	45.3	4.46
Q8NBJ4	golgi membrane protein 1 os=homo sapiens gn=golm1 pe=1 sv=1 - [golm1_human]	39.94	0.0474	1	1	1	1	401	45.3	4.97
P55209	NUCLEOSOME ASSEMBLY PROTEIN 1-LIKE 1 OS=HOMO SAPIENS GN=NAP1L1 PE=1 SV=1 - [NP1L1_HUMAN]	210.85	0.1279	1	3	4	10	391	45.3	4.46
P15151	POLIOVIRUS RECEPTOR OS=HOMO SAPIENS GN=PVR PE=1 SV=2 - [PVR_HUMAN]	38.41	0.0288	1	1	1	2	417	45.3	6.52
P55209	NUCLEOSOME ASSEMBLY PROTEIN 1-LIKE 1 OS=HOMO SAPIENS GN=NAP1L1 PE=1 SV=1 - [NP1L1_HUMAN]	1127.96	0.3043	2	8	8	39	391	45.3	4.46
Q9BSL1	UBIQUITIN-ASSOCIATED DOMAIN-CONTAINING PROTEIN 1 OS=HOMO SAPIENS GN=UBAC1 PE=1 SV=1 - [UBAC1_HUMAN]	29.52	0.0321	1	1	1	3	405	45.3	4.92
Q6YN16	HYDROXYSTEROID DEHYDROGENASE-LIKE PROTEIN 2 OS=HOMO SAPIENS GN=HSDL2 PE=1 SV=1 - [HSDL2_HUMAN]	241.72	0.2081	1	6	6	14	418	45.4	7.99
P38571	LYSOSOMAL ACID LIPASE/CHOLESTERYL ESTER HYDROLASE OS=HOMO SAPIENS GN=LIPA PE=1 SV=2 - [LICH_HUMAN]	25.59	0.0401	1	1	1	3	399	45.4	6.92
Q99519	SIALIDASE-1 OS=HOMO SAPIENS GN=NEU1 PE=1 SV=1 - [NEUR1_HUMAN]	71.63	0.0217	1	1	1	3	415	45.4	5.88
Q6YN16	HYDROXYSTEROID DEHYDROGENASE-LIKE PROTEIN 2 OS=HOMO SAPIENS GN=HSDL2 PE=1 SV=1 - [HSDL2_HUMAN]	78.73	0.0885	1	2	2	2	418	45.4	7.99
Q6YN16	HYDROXYSTEROID DEHYDROGENASE-LIKE PROTEIN 2 OS=HOMO SAPIENS GN=HSDL2 PE=1 SV=1 - [HSDL2_HUMAN]	560	0.3373	1	11	11	28	418	45.4	7.99
Q9HCU5	PROLACTIN REGULATORY ELEMENT-BINDING PROTEIN OS=HOMO SAPIENS GN=PREB PE=1 SV=2 - [PREB_HUMAN]	42.77	0.0384	1	1	1	3	417	45.4	7.88
Q99986	SERINE/THREONINE-PROTEIN KINASE VRK1 OS=HOMO SAPIENS GN=VRK1 PE=1 SV=1 - [VRK1_HUMAN]	103.69	0.149	1	6	6	13	396	45.4	8.91
Q99519	SIALIDASE-1 OS=HOMO SAPIENS GN=NEU1 PE=1 SV=1 - [NEUR1_HUMAN]	97.29	0.0819	1	3	3	5	415	45.4	5.88
P13861	CAMP-DEPENDENT PROTEIN KINASE TYPE II-ALPHA REGULATORY SUBUNIT OS=HOMO SAPIENS GN=PRKAR2A PE=1 SV=2 - [KAP2_HUMAN]	223.84	0.2426	2	7	7	15	404	45.5	5.07
Q15008	26S PROTEASOME NON-ATPASE REGULATORY SUBUNIT 6 OS=HOMO SAPIENS GN=PSMD6 PE=1 SV=1 - [PSMD6_HUMAN]	386.36	0.2262	1	7	7	22	389	45.5	5.62
P11474	STEROID HORMONE RECEPTOR ERR1 OS=HOMO SAPIENS GN=ESRRA PE=1 SV=3 - [ERR1_HUMAN]	27.72	0.0213	2	1	1	1	423	45.5	6.38
Q15008	26s proteasome non-atpase regulatory subunit 6 os=homo sapiens gn=psmd6 pe=1 sv=1 - [psmd6_human]	48.75	0.0797	1	3	3	9	389	45.5	5.62
Q15008	26s proteasome non-atpase regulatory subunit 6 os=homo sapiens gn=psmd6 pe=1 sv=1 - [psmd6_human]	150.5	0.0925	1	3	3	9	389	45.5	5.62
Q15008	26s proteasome non-atpase regulatory subunit 6 os=homo sapiens gn=psmd6 pe=1 sv=1 - [psmd6_human]	243.81	0.1157	1	4	4	9	389	45.5	5.62
P13861	CAMP-DEPENDENT PROTEIN KINASE TYPE II-ALPHA REGULATORY SUBUNIT OS=HOMO SAPIENS GN=PRKAR2A PE=1 SV=2 - [KAP2_HUMAN]	0	0.0644	1	2	2	2	404	45.5	5.07
P13861	CAMP-DEPENDENT PROTEIN KINASE TYPE II-ALPHA REGULATORY SUBUNIT OS=HOMO SAPIENS GN=PRKAR2A PE=1 SV=2 - [KAP2_HUMAN]	373.28	0.2698	2	8	8	25	404	45.5	5.07
Q15008	26S PROTEASOME NON-ATPASE REGULATORY SUBUNIT 6 OS=HOMO SAPIENS GN=PSMD6 PE=1 SV=1 - [PSMD6_HUMAN]	819.15	0.2905	1	12	12	33	389	45.5	5.62
P51398	28S RIBOSOMAL PROTEIN S29, MITOCHONDRIAL OS=HOMO SAPIENS GN=DAP3 PE=1 SV=1 - [RT29_HUMAN]	31.13	0.0276	1	1	1	1	398	45.5	8.88
P52597	HETEROGENEOUS NUCLEAR RIBONUCLEOPROTEIN F OS=HOMO SAPIENS GN=HNRNPF PE=1 SV=3 - [HNRPF_HUMAN]	505.81	0.253	1	5	7	19	415	45.6	5.58
P63092	GUANINE NUCLEOTIDE-BINDING PROTEIN G(S) SUBUNIT ALPHA ISOFORMS SHORT OS=HOMO SAPIENS GN=GNAS PE=1 SV=1 - [GNAS2_HUMAN]	124.91	0.1142	8	3	4	8	394	45.6	5.82
P62195	26S PROTEASE REGULATORY SUBUNIT 8 OS=HOMO SAPIENS GN=PSMC5 PE=1 SV=1 - [PRS8_HUMAN]	117.66	0.1626	2	4	5	13	406	45.6	7.55
P52597	heterogeneous nuclear ribonucleoprotein f os=homo sapiens gn=hnrnpf pe=1 sv=3 - [hnrpf_human]	28.43	0.0241	3	1	1	1	415	45.6	5.58
P63092	guanine nucleotide-binding protein g(s) subunit alpha isoforms short os=homo sapiens gn=gnas pe=1 sv=1 - [gnas2_human]	24.76	0.0406	2	1	1	1	394	45.6	5.82
P52597	heterogeneous nuclear ribonucleoprotein f os=homo sapiens gn=hnrnpf pe=1 sv=3 - [hnrpf_human]	40.38	0.0241	3	1	1	1	415	45.6	5.58
P63092	guanine nucleotide-binding protein g(s) subunit alpha isoforms short os=homo sapiens gn=gnas pe=1 sv=1 - [gnas2_human]	32.43	0.0508	11	1	2	3	394	45.6	5.82
P62195	26s protease regulatory subunit 8 os=homo sapiens gn=psmc5 pe=1 sv=1 - [prs8_human]	22.53	0.0616	2	1	2	4	406	45.6	7.55
P52597	heterogeneous nuclear ribonucleoprotein f os=homo sapiens gn=hnrnpf pe=1 sv=3 - [hnrpf_human]	24.68	0.0241	3	1	1	1	415	45.6	5.58
P63092	GUANINE NUCLEOTIDE-BINDING PROTEIN G(S) SUBUNIT ALPHA ISOFORMS SHORT OS=HOMO SAPIENS GN=GNAS PE=1 SV=1 - [GNAS2_HUMAN]	52.9	0.0685	8	1	2	4	394	45.6	5.82
P62195	26S PROTEASE REGULATORY SUBUNIT 8 OS=HOMO SAPIENS GN=PSMC5 PE=1 SV=1 - [PRS8_HUMAN]	51.9	0.032	1	1	1	3	406	45.6	7.55
P52597	HETEROGENEOUS NUCLEAR RIBONUCLEOPROTEIN F OS=HOMO SAPIENS GN=HNRNPF PE=1 SV=3 - [HNRPF_HUMAN]	1996.38	0.4193	1	10	12	70	415	45.6	5.58
P63092	GUANINE NUCLEOTIDE-BINDING PROTEIN G(S) SUBUNIT ALPHA ISOFORMS SHORT OS=HOMO SAPIENS GN=GNAS PE=1 SV=1 - [GNAS2_HUMAN]	298.01	0.1396	7	4	5	15	394	45.6	5.82
P62195	26S PROTEASE REGULATORY SUBUNIT 8 OS=HOMO SAPIENS GN=PSMC5 PE=1 SV=1 - [PRS8_HUMAN]	1452.19	0.4138	1	15	15	61	406	45.6	7.55
Q6PIU2	NEUTRAL CHOLESTEROL ESTER HYDROLASE 1 OS=HOMO SAPIENS GN=NCEH1 PE=1 SV=3 - [NCEH1_HUMAN]	378.47	0.1838	1	6	6	20	408	45.8	7.23
Q6PIU2	NEUTRAL CHOLESTEROL ESTER HYDROLASE 1 OS=HOMO SAPIENS GN=NCEH1 PE=1 SV=3 - [NCEH1_HUMAN]	204.58	0.1618	1	5	5	15	408	45.8	7.23
Q6PIU2	NEUTRAL CHOLESTEROL ESTER HYDROLASE 1 OS=HOMO SAPIENS GN=NCEH1 PE=1 SV=3 - [NCEH1_HUMAN]	749.45	0.2377	1	8	8	39	408	45.8	7.23
Q99442	TRANSLOCATION PROTEIN SEC62 OS=HOMO SAPIENS GN=SEC62 PE=1 SV=1 - [SEC62_HUMAN]	36.02	0.0426	1	2	2	3	399	45.8	7.12
Q03154	AMINOACYLASE-1 OS=HOMO SAPIENS GN=ACY1 PE=1 SV=1 - [ACY1_HUMAN]	24.3	0.0319	1	1	1	1	408	45.9	6.18
Q9GZT9	EGL NINE HOMOLOG 1 OS=HOMO SAPIENS GN=EGLN1 PE=1 SV=1 - [EGLN1_HUMAN]	42.26	0.0563	1	1	1	2	426	46	8.53
Q13641	trophoblast glycoprotein os=homo sapiens gn=tpbg pe=1 sv=1 - [tpbg_human]	111.12	0.1357	1	5	5	7	420	46	6.83
Q9GZT9	EGL NINE HOMOLOG 1 OS=HOMO SAPIENS GN=EGLN1 PE=1 SV=1 - [EGLN1_HUMAN]	55.14	0.0563	1	1	1	3	426	46	8.53
P60842	EUKARYOTIC INITIATION FACTOR 4A-I OS=HOMO SAPIENS GN=EIF4A1 PE=1 SV=1 - [IF4A1_HUMAN]	2430.59	0.5394	1	10	19	102	406	46.1	5.48
P39023	60S RIBOSOMAL PROTEIN L3 OS=HOMO SAPIENS GN=RPL3 PE=1 SV=2 - [RL3_HUMAN]	45.45	0.0744	2	3	3	4	403	46.1	10.18
Q8N819	PROBABLE PROTEIN PHOSPHATASE 1B-LIKE OS=HOMO SAPIENS PE=2 SV=2 - [PPMBL_HUMAN]	40.54	0.0209	1	1	1	1	430	46.1	6.62
P60842	eukaryotic initiation factor 4a-i os=homo sapiens gn=eif4a1 pe=1 sv=1 - [if4a1_human]	544	0.2512	2	8	9	27	406	46.1	5.48
P60842	eukaryotic initiation factor 4a-i os=homo sapiens gn=eif4a1 pe=1 sv=1 - [if4a1_human]	741.93	0.4163	2	13	14	36	406	46.1	5.48
P60842	eukaryotic initiation factor 4a-i os=homo sapiens gn=eif4a1 pe=1 sv=1 - [if4a1_human]	581.95	0.3325	2	11	12	32	406	46.1	5.48
P60842	EUKARYOTIC INITIATION FACTOR 4A-I OS=HOMO SAPIENS GN=EIF4A1 PE=1 SV=1 - [IF4A1_HUMAN]	850.37	0.234	2	9	10	37	406	46.1	5.48
P60842	EUKARYOTIC INITIATION FACTOR 4A-I OS=HOMO SAPIENS GN=EIF4A1 PE=1 SV=1 - [IF4A1_HUMAN]	4882.7	0.5443	1	9	20	161	406	46.1	5.48
P39023	60S RIBOSOMAL PROTEIN L3 OS=HOMO SAPIENS GN=RPL3 PE=1 SV=2 - [RL3_HUMAN]	192.36	0.1836	2	6	6	10	403	46.1	10.18
P17174	ASPARTATE AMINOTRANSFERASE, CYTOPLASMIC OS=HOMO SAPIENS GN=GOT1 PE=1 SV=3 - [AATC_HUMAN]	118.62	0.0726	1	2	2	4	413	46.2	7.01
Q86TX2	ACYL-COENZYME A THIOESTERASE 1 OS=HOMO SAPIENS GN=ACOT1 PE=1 SV=1 - [ACOT1_HUMAN]	32.36	0.0261	1	1	1	1	421	46.2	7.34
Q96GC9	TRANSMEMBRANE PROTEIN 49 OS=HOMO SAPIENS GN=TMEM49 PE=2 SV=1 - [TMM49_HUMAN]	0	0.0172	1	1	1	1	406	46.2	6.95
P17174	aspartate aminotransferase, cytoplasmic os=homo sapiens gn=got1 pe=1 sv=3 - [aatc_human]	35.6	0.0194	1	1	1	1	413	46.2	7.01
P17174	ASPARTATE AMINOTRANSFERASE, CYTOPLASMIC OS=HOMO SAPIENS GN=GOT1 PE=1 SV=3 - [AATC_HUMAN]	0	0.0194	1	1	1	2	413	46.2	7.01
P17174	ASPARTATE AMINOTRANSFERASE, CYTOPLASMIC OS=HOMO SAPIENS GN=GOT1 PE=1 SV=3 - [AATC_HUMAN]	317.55	0.3245	1	10	10	22	413	46.2	7.01
Q9BT78	COP9 SIGNALOSOME COMPLEX SUBUNIT 4 OS=HOMO SAPIENS GN=COPS4 PE=1 SV=1 - [CSN4_HUMAN]	140.9	0.1404	1	4	4	6	406	46.2	5.83
Q86TX2	ACYL-COENZYME A THIOESTERASE 1 OS=HOMO SAPIENS GN=ACOT1 PE=1 SV=1 - [ACOT1_HUMAN]	188.33	0.1496	2	6	6	15	421	46.2	7.34
Q96GC9	TRANSMEMBRANE PROTEIN 49 OS=HOMO SAPIENS GN=TMEM49 PE=2 SV=1 - [TMM49_HUMAN]	24.13	0.0172	1	1	1	1	406	46.2	6.95
Q8NBL1	KTEL MOTIF-CONTAINING PROTEIN 1 OS=HOMO SAPIENS GN=KTELC1 PE=1 SV=1 - [KTEL1_HUMAN]	55.59	0.0357	1	1	1	2	392	46.2	8.72
P26440	ISOVALERYL-COA DEHYDROGENASE, MITOCHONDRIAL OS=HOMO SAPIENS GN=IVD PE=1 SV=1 - [IVD_HUMAN]	33.36	0.0236	1	1	1	1	423	46.3	8.19
P16930	FUMARYLACETOACETASE OS=HOMO SAPIENS GN=FAH PE=1 SV=2 - [FAAA_HUMAN]	187.99	0.0907	1	3	3	8	419	46.3	6.95
Q9NZ32	ACTIN-RELATED PROTEIN 10 OS=HOMO SAPIENS GN=ACTR10 PE=1 SV=1 - [ARP10_HUMAN]	50.46	0.0935	1	3	3	4	417	46.3	7.37
P26440	ISOVALERYL-COA DEHYDROGENASE, MITOCHONDRIAL OS=HOMO SAPIENS GN=IVD PE=1 SV=1 - [IVD_HUMAN]	53.02	0.052	1	2	2	2	423	46.3	8.19
Q14240	EUKARYOTIC INITIATION FACTOR 4A-II OS=HOMO SAPIENS GN=EIF4A2 PE=1 SV=2 - [IF4A2_HUMAN]	1253.29	0.2875	1	1	10	46	407	46.4	5.48
P50454	SERPIN H1 OS=HOMO SAPIENS GN=SERPINH1 PE=1 SV=2 - [SERPH_HUMAN]	560.35	0.4187	1	14	14	37	418	46.4	8.69
Q12765	SECERNIN-1 OS=HOMO SAPIENS GN=SCRN1 PE=1 SV=2 - [SCRN1_HUMAN]	213.65	0.128	1	4	4	15	414	46.4	4.75
Q5T2N8	atpase family aaa domain-containing protein 3c os=homo sapiens gn=atad3c pe=1 sv=2 - [atd3c_human]	65.63	0.0414	3	2	2	3	411	46.4	9.31
P50454	SERPIN H1 OS=HOMO SAPIENS GN=SERPINH1 PE=1 SV=2 - [SERPH_HUMAN]	170.32	0.1794	1	5	5	13	418	46.4	8.69
Q14240	EUKARYOTIC INITIATION FACTOR 4A-II OS=HOMO SAPIENS GN=EIF4A2 PE=1 SV=2 - [IF4A2_HUMAN]	2231.88	0.3563	1	3	14	86	407	46.4	5.48
P50454	SERPIN H1 OS=HOMO SAPIENS GN=SERPINH1 PE=1 SV=2 - [SERPH_HUMAN]	1529.69	0.4809	1	16	16	76	418	46.4	8.69
Q12765	SECERNIN-1 OS=HOMO SAPIENS GN=SCRN1 PE=1 SV=2 - [SCRN1_HUMAN]	235.17	0.2343	1	7	7	15	414	46.4	4.75
Q9HDC9	ADIPOCYTE PLASMA MEMBRANE-ASSOCIATED PROTEIN OS=HOMO SAPIENS GN=APMAP PE=1 SV=2 - [APMAP_HUMAN]	458.95	0.3654	1	10	10	32	416	46.5	6.16
Q96I99	SUCCINYL-COA LIGASE [GDP-FORMING] SUBUNIT BETA, MITOCHONDRIAL OS=HOMO SAPIENS GN=SUCLG2 PE=1 SV=2 - [SUCB2_HUMAN]	192.68	0.0741	1	3	3	8	432	46.5	6.39
Q9Y383	PUTATIVE RNA-BINDING PROTEIN LUC7-LIKE 2 OS=HOMO SAPIENS GN=LUC7L2 PE=1 SV=2 - [LC7L2_HUMAN]	371.95	0.1276	1	4	4	11	392	46.5	10.01
O75718	CARTILAGE-ASSOCIATED PROTEIN OS=HOMO SAPIENS GN=CRTAP PE=1 SV=1 - [CRTAP_HUMAN]	84.68	0.1097	1	5	5	10	401	46.5	5.73
Q9HDC9	adipocyte plasma membrane-associated protein os=homo sapiens gn=apmap pe=1 sv=2 - [apmap_human]	36.85	0.0481	1	2	2	2	416	46.5	6.16
Q9HDC9	adipocyte plasma membrane-associated protein os=homo sapiens gn=apmap pe=1 sv=2 - [apmap_human]	58.32	0.0553	1	2	2	3	416	46.5	6.16
P00966	argininosuccinate synthase os=homo sapiens gn=ass1 pe=1 sv=2 - [assy_human]	78.68	0.085	1	4	4	7	412	46.5	8.02
Q9Y383	putative rna-binding protein luc7-like 2 os=homo sapiens gn=luc7l2 pe=1 sv=2 - [lc7l2_human]	108	0.0765	1	2	2	3	392	46.5	10.01
Q9HDC9	adipocyte plasma membrane-associated protein os=homo sapiens gn=apmap pe=1 sv=2 - [apmap_human]	22.83	0.1082	1	3	3	4	416	46.5	6.16
P00966	argininosuccinate synthase os=homo sapiens gn=ass1 pe=1 sv=2 - [assy_human]	39.06	0.051	1	2	2	2	412	46.5	8.02
Q9Y383	putative rna-binding protein luc7-like 2 os=homo sapiens gn=luc7l2 pe=1 sv=2 - [lc7l2_human]	85.34	0.0765	1	2	2	2	392	46.5	10.01
Q9HDC9	ADIPOCYTE PLASMA MEMBRANE-ASSOCIATED PROTEIN OS=HOMO SAPIENS GN=APMAP PE=1 SV=2 - [APMAP_HUMAN]	91.62	0.1346	1	4	4	9	416	46.5	6.16
Q9Y383	PUTATIVE RNA-BINDING PROTEIN LUC7-LIKE 2 OS=HOMO SAPIENS GN=LUC7L2 PE=1 SV=2 - [LC7L2_HUMAN]	77.82	0.0383	1	1	1	2	392	46.5	10.01
Q9HDC9	ADIPOCYTE PLASMA MEMBRANE-ASSOCIATED PROTEIN OS=HOMO SAPIENS GN=APMAP PE=1 SV=2 - [APMAP_HUMAN]	1156.33	0.476	1	15	15	65	416	46.5	6.16
Q96I99	SUCCINYL-COA LIGASE [GDP-FORMING] SUBUNIT BETA, MITOCHONDRIAL OS=HOMO SAPIENS GN=SUCLG2 PE=1 SV=2 - [SUCB2_HUMAN]	268.7	0.2176	1	8	8	17	432	46.5	6.39
Q9P289	SERINE/THREONINE-PROTEIN KINASE MST4 OS=HOMO SAPIENS GN=MST4 PE=1 SV=2 - [MST4_HUMAN]	66.98	0.0168	3	1	1	4	416	46.5	5.29
Q9Y383	PUTATIVE RNA-BINDING PROTEIN LUC7-LIKE 2 OS=HOMO SAPIENS GN=LUC7L2 PE=1 SV=2 - [LC7L2_HUMAN]	985.03	0.2857	1	6	9	48	392	46.5	10.01
O75718	CARTILAGE-ASSOCIATED PROTEIN OS=HOMO SAPIENS GN=CRTAP PE=1 SV=1 - [CRTAP_HUMAN]	566.93	0.3766	1	14	14	46	401	46.5	5.73
P17050	ALPHA-N-ACETYLGALACTOSAMINIDASE OS=HOMO SAPIENS GN=NAGA PE=1 SV=2 - [NAGAB_HUMAN]	117.02	0.0827	1	3	3	6	411	46.5	5.19
O75874	ISOCITRATE DEHYDROGENASE [NADP] CYTOPLASMIC OS=HOMO SAPIENS GN=IDH1 PE=1 SV=2 - [IDHC_HUMAN]	49.75	0.0314	1	1	1	2	414	46.6	7.01
P43034	PLATELET-ACTIVATING FACTOR ACETYLHYDROLASE IB SUBUNIT ALPHA OS=HOMO SAPIENS GN=PAFAH1B1 PE=1 SV=2 - [LIS1_HUMAN]	191.48	0.2293	1	6	7	16	410	46.6	7.37
Q9UNH7	SORTING NEXIN-6 OS=HOMO SAPIENS GN=SNX6 PE=1 SV=1 - [SNX6_HUMAN]	84.67	0.0714	1	2	2	5	406	46.6	6.16
P11310	MEDIUM-CHAIN SPECIFIC ACYL-COA DEHYDROGENASE, MITOCHONDRIAL OS=HOMO SAPIENS GN=ACADM PE=1 SV=1 - [ACADM_HUMAN]	75.58	0.1378	1	5	5	9	421	46.6	8.37
Q969G3	SWI/SNF-RELATED MATRIX-ASSOCIATED ACTIN-DEPENDENT REGULATOR OF CHROMATIN SUBFAMILY E MEMBER 1 OS=HOMO SAPIENS GN=SMARCE1 PE=1 SV=2 - [SMCE1_HUMAN]	232.27	0.1679	1	5	5	9	411	46.6	4.88
P43034	platelet-activating factor acetylhydrolase ib subunit alpha os=homo sapiens gn=pafah1b1 pe=1 sv=2 - [lis1_human]	33.33	0.0366	1	1	1	1	410	46.6	7.37
P43034	PLATELET-ACTIVATING FACTOR ACETYLHYDROLASE IB SUBUNIT ALPHA OS=HOMO SAPIENS GN=PAFAH1B1 PE=1 SV=2 - [LIS1_HUMAN]	67.64	0.0537	2	2	2	4	410	46.6	7.37
O75874	ISOCITRATE DEHYDROGENASE [NADP] CYTOPLASMIC OS=HOMO SAPIENS GN=IDH1 PE=1 SV=2 - [IDHC_HUMAN]	165.33	0.0942	1	3	4	12	414	46.6	7.01
P43034	PLATELET-ACTIVATING FACTOR ACETYLHYDROLASE IB SUBUNIT ALPHA OS=HOMO SAPIENS GN=PAFAH1B1 PE=1 SV=2 - [LIS1_HUMAN]	371.18	0.2659	1	8	9	24	410	46.6	7.37
Q9UNH7	SORTING NEXIN-6 OS=HOMO SAPIENS GN=SNX6 PE=1 SV=1 - [SNX6_HUMAN]	264.68	0.1921	2	7	7	17	406	46.6	6.16
P11310	MEDIUM-CHAIN SPECIFIC ACYL-COA DEHYDROGENASE, MITOCHONDRIAL OS=HOMO SAPIENS GN=ACADM PE=1 SV=1 - [ACADM_HUMAN]	260.22	0.2114	1	7	7	18	421	46.6	8.37
Q96M27	PROTEIN PRRC1 OS=HOMO SAPIENS GN=PRRC1 PE=1 SV=1 - [PRRC1_HUMAN]	0	0.0157	1	1	1	1	445	46.7	5.83
Q13685	ANGIO-ASSOCIATED MIGRATORY CELL PROTEIN OS=HOMO SAPIENS GN=AAMP PE=1 SV=2 - [AAMP_HUMAN]	38.71	0.0599	1	2	2	2	434	46.7	4.42
Q13685	angio-associated migratory cell protein os=homo sapiens gn=aamp pe=1 sv=2 - [aamp_human]	33.55	0.0553	1	2	2	2	434	46.7	4.42
Q9H974	QUEUINE TRNA-RIBOSYLTRANSFERASE SUBUNIT QTRTD1 OS=HOMO SAPIENS GN=QTRTD1 PE=1 SV=1 - [QTRD1_HUMAN]	25.47	0.0241	1	1	1	1	415	46.7	6.81
P05455	LUPUS LA PROTEIN OS=HOMO SAPIENS GN=SSB PE=1 SV=2 - [LA_HUMAN]	1102.5	0.3039	1	9	9	37	408	46.8	7.12
P38919	EUKARYOTIC INITIATION FACTOR 4A-III OS=HOMO SAPIENS GN=EIF4A3 PE=1 SV=4 - [IF4A3_HUMAN]	457.26	0.2311	1	8	10	22	411	46.8	6.73
P38919	eukaryotic initiation factor 4a-iii os=homo sapiens gn=eif4a3 pe=1 sv=4 - [if4a3_human]	59.65	0.09	1	2	3	7	411	46.8	6.73
P05455	lupus la protein os=homo sapiens gn=ssb pe=1 sv=2 - [la_human]	69.65	0.1005	1	3	3	3	408	46.8	7.12
P38919	eukaryotic initiation factor 4a-iii os=homo sapiens gn=eif4a3 pe=1 sv=4 - [if4a3_human]	121.67	0.1241	1	3	4	6	411	46.8	6.73
P38919	eukaryotic initiation factor 4a-iii os=homo sapiens gn=eif4a3 pe=1 sv=4 - [if4a3_human]	125.44	0.0827	1	2	3	5	411	46.8	6.73
P05455	LUPUS LA PROTEIN OS=HOMO SAPIENS GN=SSB PE=1 SV=2 - [LA_HUMAN]	90.19	0.0613	1	2	2	4	408	46.8	7.12
P38919	EUKARYOTIC INITIATION FACTOR 4A-III OS=HOMO SAPIENS GN=EIF4A3 PE=1 SV=4 - [IF4A3_HUMAN]	167.41	0.1071	1	3	4	8	411	46.8	6.73
P05455	LUPUS LA PROTEIN OS=HOMO SAPIENS GN=SSB PE=1 SV=2 - [LA_HUMAN]	1425.96	0.4657	1	17	17	59	408	46.8	7.12
P38919	EUKARYOTIC INITIATION FACTOR 4A-III OS=HOMO SAPIENS GN=EIF4A3 PE=1 SV=4 - [IF4A3_HUMAN]	1096.83	0.3504	1	12	15	49	411	46.8	6.73
Q9Y5X3	SORTING NEXIN-5 OS=HOMO SAPIENS GN=SNX5 PE=1 SV=1 - [SNX5_HUMAN]	49.89	0.0272	1	1	1	2	404	46.8	6.76
P13929	BETA-ENOLASE OS=HOMO SAPIENS GN=ENO3 PE=1 SV=4 - [ENOB_HUMAN]	1770.71	0.2074	1	1	6	35	434	46.9	7.71
Q9BS26	ENDOPLASMIC RETICULUM RESIDENT PROTEIN 44 OS=HOMO SAPIENS GN=ERP44 PE=1 SV=1 - [ERP44_HUMAN]	55.31	0.0419	1	1	2	5	406	46.9	5.26
P13929	BETA-ENOLASE OS=HOMO SAPIENS GN=ENO3 PE=1 SV=4 - [ENOB_HUMAN]	4188.74	0.2074	1	1	6	97	434	46.9	7.71
Q9BS26	ENDOPLASMIC RETICULUM RESIDENT PROTEIN 44 OS=HOMO SAPIENS GN=ERP44 PE=1 SV=1 - [ERP44_HUMAN]	408.47	0.2118	1	6	7	20	406	46.9	5.26
Q9NXH8	TORSIN FAMILY PROTEIN C9ORF167 OS=HOMO SAPIENS GN=C9ORF167 PE=1 SV=2 - [CI167_HUMAN]	82.37	0.0544	1	2	2	4	423	46.9	9.94
O60664	PERILIPIN-3 OS=HOMO SAPIENS GN=PLIN3 PE=1 SV=2 - [PLIN3_HUMAN]	633.16	0.2995	1	9	9	20	434	47	5.44
P22234	MULTIFUNCTIONAL PROTEIN ADE2 OS=HOMO SAPIENS GN=PAICS PE=1 SV=3 - [PUR6_HUMAN]	414.04	0.3035	1	10	10	26	425	47	7.23
P22234	multifunctional protein ade2 os=homo sapiens gn=paics pe=1 sv=3 - [pur6_human]	77.56	0.0965	1	4	4	7	425	47	7.23
P22234	multifunctional protein ade2 os=homo sapiens gn=paics pe=1 sv=3 - [pur6_human]	258.11	0.1365	1	5	5	14	425	47	7.23
P12532	creatine kinase u-type, mitochondrial os=homo sapiens gn=ckmt1a pe=1 sv=1 - [kcru_human]	93.54	0.024	1	1	1	3	417	47	8.34
P22234	multifunctional protein ade2 os=homo sapiens gn=paics pe=1 sv=3 - [pur6_human]	78.41	0.1129	1	4	4	7	425	47	7.23
O60664	PERILIPIN-3 OS=HOMO SAPIENS GN=PLIN3 PE=1 SV=2 - [PLIN3_HUMAN]	59.71	0.0737	1	2	2	2	434	47	5.44
P22234	MULTIFUNCTIONAL PROTEIN ADE2 OS=HOMO SAPIENS GN=PAICS PE=1 SV=3 - [PUR6_HUMAN]	57.86	0.1271	1	5	5	6	425	47	7.23
Q14254	FLOTILLIN-2 OS=HOMO SAPIENS GN=FLOT2 PE=1 SV=2 - [FLOT2_HUMAN]	25.96	0.0304	1	1	1	2	428	47	5.25
O60664	PERILIPIN-3 OS=HOMO SAPIENS GN=PLIN3 PE=1 SV=2 - [PLIN3_HUMAN]	5000.97	0.7189	1	20	20	135	434	47	5.44
P22234	MULTIFUNCTIONAL PROTEIN ADE2 OS=HOMO SAPIENS GN=PAICS PE=1 SV=3 - [PUR6_HUMAN]	1338.9	0.5059	1	18	18	59	425	47	7.23
Q9HC36	RNA METHYLTRANSFERASE-LIKE PROTEIN 1 OS=HOMO SAPIENS GN=RNMTL1 PE=1 SV=2 - [RMTL1_HUMAN]	29.07	0.069	1	3	3	4	420	47	8.73
P06733	ALPHA-ENOLASE OS=HOMO SAPIENS GN=ENO1 PE=1 SV=2 - [ENOA_HUMAN]	5956.93	0.6774	1	22	27	174	434	47.1	7.39
Q9H8Y8	GOLGI REASSEMBLY-STACKING PROTEIN 2 OS=HOMO SAPIENS GN=GORASP2 PE=1 SV=3 - [GORS2_HUMAN]	79.93	0.0619	1	2	2	3	452	47.1	4.82
O43505	N-ACETYLLACTOSAMINIDE BETA-1,3-N-ACETYLGLUCOSAMINYLTRANSFERASE OS=HOMO SAPIENS GN=B3GNT1 PE=1 SV=1 - [B3GN1_HUMAN]	81.73	0.0386	1	1	1	2	415	47.1	7.2
Q8NBX0	PROBABLE SACCHAROPINE DEHYDROGENASE OS=HOMO SAPIENS GN=SCCPDH PE=1 SV=1 - [SCPDH_HUMAN]	69.12	0.049	1	2	2	4	429	47.1	9.14
Q53H12	ACYLGLYCEROL KINASE, MITOCHONDRIAL OS=HOMO SAPIENS GN=AGK PE=1 SV=2 - [AGK_HUMAN]	106.09	0.0592	1	1	1	3	422	47.1	8.09
P06733	alpha-enolase os=homo sapiens gn=eno1 pe=1 sv=2 - [enoa_human]	1570.55	0.4332	2	12	12	43	434	47.1	7.39
P06733	alpha-enolase os=homo sapiens gn=eno1 pe=1 sv=2 - [enoa_human]	1828.62	0.5599	2	19	19	75	434	47.1	7.39
P06733	alpha-enolase os=homo sapiens gn=eno1 pe=1 sv=2 - [enoa_human]	2026.9	0.4816	2	14	14	58	434	47.1	7.39
P06733	ALPHA-ENOLASE OS=HOMO SAPIENS GN=ENO1 PE=1 SV=2 - [ENOA_HUMAN]	2357.11	0.576	2	19	19	72	434	47.1	7.39
Q9H8Y8	GOLGI REASSEMBLY-STACKING PROTEIN 2 OS=HOMO SAPIENS GN=GORASP2 PE=1 SV=3 - [GORS2_HUMAN]	59.98	0.0265	1	1	1	2	452	47.1	4.82
O95810	SERUM DEPRIVATION-RESPONSE PROTEIN OS=HOMO SAPIENS GN=SDPR PE=1 SV=3 - [SDPR_HUMAN]	100.19	0.0729	1	2	2	5	425	47.1	5.21
P06733	ALPHA-ENOLASE OS=HOMO SAPIENS GN=ENO1 PE=1 SV=2 - [ENOA_HUMAN]	15686.1	0.6452	1	19	24	415	434	47.1	7.39
Q9H8Y8	GOLGI REASSEMBLY-STACKING PROTEIN 2 OS=HOMO SAPIENS GN=GORASP2 PE=1 SV=3 - [GORS2_HUMAN]	30.84	0.0265	1	1	1	2	452	47.1	4.82
O43505	N-ACETYLLACTOSAMINIDE BETA-1,3-N-ACETYLGLUCOSAMINYLTRANSFERASE OS=HOMO SAPIENS GN=B3GNT1 PE=1 SV=1 - [B3GN1_HUMAN]	36.74	0.0386	1	1	1	1	415	47.1	7.2
Q8NBX0	PROBABLE SACCHAROPINE DEHYDROGENASE OS=HOMO SAPIENS GN=SCCPDH PE=1 SV=1 - [SCPDH_HUMAN]	63.49	0.049	1	2	2	5	429	47.1	9.14
Q53H12	ACYLGLYCEROL KINASE, MITOCHONDRIAL OS=HOMO SAPIENS GN=AGK PE=1 SV=2 - [AGK_HUMAN]	326.15	0.1374	1	4	4	13	422	47.1	8.09
Q9H553	ALPHA-1,3-MANNOSYLTRANSFERASE ALG2 OS=HOMO SAPIENS GN=ALG2 PE=2 SV=1 - [ALG2_HUMAN]	40.67	0.0505	1	2	2	4	416	47.1	7.05
P09104	GAMMA-ENOLASE OS=HOMO SAPIENS GN=ENO2 PE=1 SV=3 - [ENOG_HUMAN]	1557.82	0.2281	1	3	7	32	434	47.2	5.03
P09104	GAMMA-ENOLASE OS=HOMO SAPIENS GN=ENO2 PE=1 SV=3 - [ENOG_HUMAN]	4141.01	0.5046	1	10	15	108	434	47.2	5.03
P61158	ACTIN-RELATED PROTEIN 3 OS=HOMO SAPIENS GN=ACTR3 PE=1 SV=3 - [ARP3_HUMAN]	238.65	0.3708	1	11	11	26	418	47.3	5.88
P43686	26S PROTEASE REGULATORY SUBUNIT 6B OS=HOMO SAPIENS GN=PSMC4 PE=1 SV=2 - [PRS6B_HUMAN]	90.18	0.1699	1	6	6	12	418	47.3	5.21
O75955	FLOTILLIN-1 OS=HOMO SAPIENS GN=FLOT1 PE=1 SV=3 - [FLOT1_HUMAN]	145.05	0.0515	1	2	2	4	427	47.3	7.49
P61158	actin-related protein 3 os=homo sapiens gn=actr3 pe=1 sv=3 - [arp3_human]	34.81	0.0335	1	1	1	2	418	47.3	5.88
P61158	ACTIN-RELATED PROTEIN 3 OS=HOMO SAPIENS GN=ACTR3 PE=1 SV=3 - [ARP3_HUMAN]	40.68	0.0885	3	3	3	3	418	47.3	5.88
P61158	ACTIN-RELATED PROTEIN 3 OS=HOMO SAPIENS GN=ACTR3 PE=1 SV=3 - [ARP3_HUMAN]	1142.85	0.4976	3	15	15	58	418	47.3	5.88
P43686	26S PROTEASE REGULATORY SUBUNIT 6B OS=HOMO SAPIENS GN=PSMC4 PE=1 SV=2 - [PRS6B_HUMAN]	1339.59	0.6172	1	17	17	74	418	47.3	5.21
O75955	FLOTILLIN-1 OS=HOMO SAPIENS GN=FLOT1 PE=1 SV=3 - [FLOT1_HUMAN]	231.58	0.1358	1	5	5	7	427	47.3	7.49
Q7L0Y3	MITOCHONDRIAL RIBONUCLEASE P PROTEIN 1 OS=HOMO SAPIENS GN=RG9MTD1 PE=1 SV=2 - [MRRP1_HUMAN]	41.57	0.0149	2	1	1	1	403	47.3	9.36
O00231	26S PROTEASOME NON-ATPASE REGULATORY SUBUNIT 11 OS=HOMO SAPIENS GN=PSMD11 PE=1 SV=3 - [PSD11_HUMAN]	161.62	0.263	1	9	9	21	422	47.4	6.48
P00505	ASPARTATE AMINOTRANSFERASE, MITOCHONDRIAL OS=HOMO SAPIENS GN=GOT2 PE=1 SV=2 - [AATM_HUMAN]	477.83	0.1791	1	7	7	23	430	47.4	9.01
P00505	aspartate aminotransferase, mitochondrial os=homo sapiens gn=got2 pe=1 sv=2 - [aatm_human]	189.64	0.0814	1	3	3	6	430	47.4	9.01
O00231	26s proteasome non-atpase regulatory subunit 11 os=homo sapiens gn=psmd11 pe=1 sv=3 - [psd11_human]	20.94	0.0261	1	1	1	1	422	47.4	6.48
P00505	aspartate aminotransferase, mitochondrial os=homo sapiens gn=got2 pe=1 sv=2 - [aatm_human]	240.42	0.1372	1	5	5	8	430	47.4	9.01
Q9Y606	trna pseudouridine synthase a os=homo sapiens gn=pus1 pe=1 sv=3 - [trua_human]	29.89	0.0281	1	1	1	1	427	47.4	8.41
P00505	aspartate aminotransferase, mitochondrial os=homo sapiens gn=got2 pe=1 sv=2 - [aatm_human]	127.02	0.0953	1	3	3	4	430	47.4	9.01
O00231	26S PROTEASOME NON-ATPASE REGULATORY SUBUNIT 11 OS=HOMO SAPIENS GN=PSMD11 PE=1 SV=3 - [PSD11_HUMAN]	38.49	0.0592	1	2	2	4	422	47.4	6.48
P00505	ASPARTATE AMINOTRANSFERASE, MITOCHONDRIAL OS=HOMO SAPIENS GN=GOT2 PE=1 SV=2 - [AATM_HUMAN]	196.14	0.0814	1	4	4	8	430	47.4	9.01
O00231	26S PROTEASOME NON-ATPASE REGULATORY SUBUNIT 11 OS=HOMO SAPIENS GN=PSMD11 PE=1 SV=3 - [PSD11_HUMAN]	974.27	0.4645	1	17	17	57	422	47.4	6.48
P00505	ASPARTATE AMINOTRANSFERASE, MITOCHONDRIAL OS=HOMO SAPIENS GN=GOT2 PE=1 SV=2 - [AATM_HUMAN]	901.79	0.286	1	11	11	36	430	47.4	9.01
O96019	ACTIN-LIKE PROTEIN 6A OS=HOMO SAPIENS GN=ACTL6A PE=1 SV=1 - [ACL6A_HUMAN]	440.99	0.3124	2	9	9	33	429	47.4	5.6
Q9Y606	TRNA PSEUDOURIDINE SYNTHASE A OS=HOMO SAPIENS GN=PUS1 PE=1 SV=3 - [TRUA_HUMAN]	34.96	0.0515	1	2	2	3	427	47.4	8.41
Q9BV38	WD REPEAT-CONTAINING PROTEIN 18 OS=HOMO SAPIENS GN=WDR18 PE=1 SV=2 - [WDR18_HUMAN]	33.22	0.0463	1	2	2	3	432	47.4	6.7
P09543	2',3'-CYCLIC-NUCLEOTIDE 3'-PHOSPHODIESTERASE OS=HOMO SAPIENS GN=CNP PE=1 SV=2 - [CN37_HUMAN]	230.17	0.1283	1	5	6	12	421	47.5	9.07
Q13363	C-TERMINAL-BINDING PROTEIN 1 OS=HOMO SAPIENS GN=CTBP1 PE=1 SV=2 - [CTBP1_HUMAN]	0	0.0545	1	2	2	3	440	47.5	6.77
P09543	2',3'-CYCLIC-NUCLEOTIDE 3'-PHOSPHODIESTERASE OS=HOMO SAPIENS GN=CNP PE=1 SV=2 - [CN37_HUMAN]	80.21	0.0475	1	2	2	4	421	47.5	9.07
P09543	2',3'-CYCLIC-NUCLEOTIDE 3'-PHOSPHODIESTERASE OS=HOMO SAPIENS GN=CNP PE=1 SV=2 - [CN37_HUMAN]	448.44	0.2138	3	9	9	20	421	47.5	9.07
Q13363	C-TERMINAL-BINDING PROTEIN 1 OS=HOMO SAPIENS GN=CTBP1 PE=1 SV=2 - [CTBP1_HUMAN]	153.84	0.1591	1	5	5	11	440	47.5	6.77
Q8NBZ7	UDP-GLUCURONIC ACID DECARBOXYLASE 1 OS=HOMO SAPIENS GN=UXS1 PE=1 SV=1 - [UXS1_HUMAN]	23.86	0.0595	1	1	1	1	420	47.5	8.94
Q92552	28S RIBOSOMAL PROTEIN S27, MITOCHONDRIAL OS=HOMO SAPIENS GN=MRPS27 PE=1 SV=3 - [RT27_HUMAN]	32.27	0.058	1	1	1	1	414	47.6	6.18
Q8NBS9	THIOREDOXIN DOMAIN-CONTAINING PROTEIN 5 OS=HOMO SAPIENS GN=TXNDC5 PE=1 SV=2 - [TXND5_HUMAN]	1457.83	0.3889	2	14	14	57	432	47.6	5.97
Q09028	HISTONE-BINDING PROTEIN RBBP4 OS=HOMO SAPIENS GN=RBBP4 PE=1 SV=3 - [RBBP4_HUMAN]	754.9	0.2071	1	3	8	39	425	47.6	4.89
Q8NBS9	thioredoxin domain-containing protein 5 os=homo sapiens gn=txndc5 pe=1 sv=2 - [txnd5_human]	25.19	0.037	1	1	1	1	432	47.6	5.97
Q09028	histone-binding protein rbbp4 os=homo sapiens gn=rbbp4 pe=1 sv=3 - [rbbp4_human]	60.39	0.0494	2	2	2	5	425	47.6	4.89
Q09028	histone-binding protein rbbp4 os=homo sapiens gn=rbbp4 pe=1 sv=3 - [rbbp4_human]	139.11	0.0659	2	3	3	7	425	47.6	4.89
Q09028	histone-binding protein rbbp4 os=homo sapiens gn=rbbp4 pe=1 sv=3 - [rbbp4_human]	132.66	0.0659	2	3	3	8	425	47.6	4.89
Q8NBS9	THIOREDOXIN DOMAIN-CONTAINING PROTEIN 5 OS=HOMO SAPIENS GN=TXNDC5 PE=1 SV=2 - [TXND5_HUMAN]	337.18	0.2616	1	8	8	14	432	47.6	5.97
Q09028	HISTONE-BINDING PROTEIN RBBP4 OS=HOMO SAPIENS GN=RBBP4 PE=1 SV=3 - [RBBP4_HUMAN]	192.05	0.0871	2	4	4	11	425	47.6	4.89
Q92552	28S RIBOSOMAL PROTEIN S27, MITOCHONDRIAL OS=HOMO SAPIENS GN=MRPS27 PE=1 SV=3 - [RT27_HUMAN]	208.36	0.2488	1	8	8	16	414	47.6	6.18
Q8NBS9	THIOREDOXIN DOMAIN-CONTAINING PROTEIN 5 OS=HOMO SAPIENS GN=TXNDC5 PE=1 SV=2 - [TXND5_HUMAN]	2204.87	0.4653	2	17	17	82	432	47.6	5.97
Q09028	HISTONE-BINDING PROTEIN RBBP4 OS=HOMO SAPIENS GN=RBBP4 PE=1 SV=3 - [RBBP4_HUMAN]	289.48	0.1247	1	1	6	23	425	47.6	4.89
O15533	TAPASIN OS=HOMO SAPIENS GN=TAPBP PE=1 SV=1 - [TPSN_HUMAN]	97.42	0.2188	1	4	4	14	448	47.6	7.15
P36578	60S RIBOSOMAL PROTEIN L4 OS=HOMO SAPIENS GN=RPL4 PE=1 SV=5 - [RL4_HUMAN]	258.77	0.185	1	7	7	23	427	47.7	11.06
P23526	ADENOSYLHOMOCYSTEINASE OS=HOMO SAPIENS GN=AHCY PE=1 SV=4 - [SAHH_HUMAN]	729.52	0.2824	3	11	11	34	432	47.7	6.34
Q9C0E8	PROTEIN LUNAPARK OS=HOMO SAPIENS GN=LNP PE=1 SV=2 - [LNP_HUMAN]	194.72	0.0607	1	2	2	7	428	47.7	5.11
Q9GZL7	RIBOSOME BIOGENESIS PROTEIN WDR12 OS=HOMO SAPIENS GN=WDR12 PE=1 SV=2 - [WDR12_HUMAN]	30.92	0.0402	1	2	2	5	423	47.7	5.9
P36578	60s ribosomal protein l4 os=homo sapiens gn=rpl4 pe=1 sv=5 - [rl4_human]	51.71	0.0281	1	1	1	2	427	47.7	11.06
P23526	adenosylhomocysteinase os=homo sapiens gn=ahcy pe=1 sv=4 - [sahh_human]	161.68	0.0949	1	4	4	6	432	47.7	6.34
P36578	60s ribosomal protein l4 os=homo sapiens gn=rpl4 pe=1 sv=5 - [rl4_human]	89.74	0.0749	1	3	3	6	427	47.7	11.06
P23526	adenosylhomocysteinase os=homo sapiens gn=ahcy pe=1 sv=4 - [sahh_human]	277.27	0.1759	1	7	7	22	432	47.7	6.34
Q13501	sequestosome-1 os=homo sapiens gn=sqstm1 pe=1 sv=1 - [sqstm_human]	43.83	0.075	1	2	2	2	440	47.7	5.22
P36578	60s ribosomal protein l4 os=homo sapiens gn=rpl4 pe=1 sv=5 - [rl4_human]	21.01	0.0445	1	2	2	2	427	47.7	11.06
P23526	adenosylhomocysteinase os=homo sapiens gn=ahcy pe=1 sv=4 - [sahh_human]	186.35	0.1551	1	6	6	12	432	47.7	6.34
P36578	60S RIBOSOMAL PROTEIN L4 OS=HOMO SAPIENS GN=RPL4 PE=1 SV=5 - [RL4_HUMAN]	28.83	0.0726	1	3	3	4	427	47.7	11.06
P23526	ADENOSYLHOMOCYSTEINASE OS=HOMO SAPIENS GN=AHCY PE=1 SV=4 - [SAHH_HUMAN]	307.62	0.1296	1	5	5	12	432	47.7	6.34
Q9C0E8	PROTEIN LUNAPARK OS=HOMO SAPIENS GN=LNP PE=1 SV=2 - [LNP_HUMAN]	29.89	0.0607	1	2	2	2	428	47.7	5.11
P36578	60S RIBOSOMAL PROTEIN L4 OS=HOMO SAPIENS GN=RPL4 PE=1 SV=5 - [RL4_HUMAN]	1068.43	0.2998	1	12	12	54	427	47.7	11.06
P23526	ADENOSYLHOMOCYSTEINASE OS=HOMO SAPIENS GN=AHCY PE=1 SV=4 - [SAHH_HUMAN]	1614.68	0.3727	3	15	15	72	432	47.7	6.34
Q9GZL7	RIBOSOME BIOGENESIS PROTEIN WDR12 OS=HOMO SAPIENS GN=WDR12 PE=1 SV=2 - [WDR12_HUMAN]	26.03	0.0591	1	2	2	3	423	47.7	5.9
Q8IYS1	PEPTIDASE M20 DOMAIN-CONTAINING PROTEIN 2 OS=HOMO SAPIENS GN=PM20D2 PE=1 SV=2 - [P20D2_HUMAN]	68.64	0.0596	1	2	2	3	436	47.7	5.85
Q16576	HISTONE-BINDING PROTEIN RBBP7 OS=HOMO SAPIENS GN=RBBP7 PE=1 SV=1 - [RBBP7_HUMAN]	971.87	0.3859	1	7	12	50	425	47.8	5.05
Q9UNS2	COP9 SIGNALOSOME COMPLEX SUBUNIT 3 OS=HOMO SAPIENS GN=COPS3 PE=1 SV=3 - [CSN3_HUMAN]	0	0.026	1	1	1	1	423	47.8	6.65
Q16576	HISTONE-BINDING PROTEIN RBBP7 OS=HOMO SAPIENS GN=RBBP7 PE=1 SV=1 - [RBBP7_HUMAN]	660.55	0.3576	1	6	11	46	425	47.8	5.05
Q7L1Q6	BASIC LEUCINE ZIPPER AND W2 DOMAIN-CONTAINING PROTEIN 1 OS=HOMO SAPIENS GN=BZW1 PE=1 SV=1 - [BZW1_HUMAN]	128.84	0.0716	2	2	4	6	419	48	5.92
P05783	KERATIN, TYPE I CYTOSKELETAL 18 OS=HOMO SAPIENS GN=KRT18 PE=1 SV=2 - [K1C18_HUMAN]	1800.64	0.4698	7	17	19	75	430	48	5.45
P84022	MOTHERS AGAINST DECAPENTAPLEGIC HOMOLOG 3 OS=HOMO SAPIENS GN=SMAD3 PE=1 SV=1 - [SMAD3_HUMAN]	85.16	0.0588	3	2	2	5	425	48	7.15
Q99541	PERILIPIN-2 OS=HOMO SAPIENS GN=PLIN2 PE=1 SV=2 - [PLIN2_HUMAN]	42.6	0.0435	1	1	1	1	437	48	6.8
P05783	keratin, type i cytoskeletal 18 os=homo sapiens gn=krt18 pe=1 sv=2 - [k1c18_human]	5046.54	0.5884	8	24	26	174	430	48	5.45
P05783	keratin, type i cytoskeletal 18 os=homo sapiens gn=krt18 pe=1 sv=2 - [k1c18_human]	5940.57	0.5488	8	22	24	191	430	48	5.45
P05783	keratin, type i cytoskeletal 18 os=homo sapiens gn=krt18 pe=1 sv=2 - [k1c18_human]	4545.6	0.6116	8	21	23	138	430	48	5.45
P05783	KERATIN, TYPE I CYTOSKELETAL 18 OS=HOMO SAPIENS GN=KRT18 PE=1 SV=2 - [K1C18_HUMAN]	601.15	0.2349	8	10	12	28	430	48	5.45
Q7L1Q6	BASIC LEUCINE ZIPPER AND W2 DOMAIN-CONTAINING PROTEIN 1 OS=HOMO SAPIENS GN=BZW1 PE=1 SV=1 - [BZW1_HUMAN]	360.72	0.21	2	7	10	25	419	48	5.92
Q9UGI8	TESTIN OS=HOMO SAPIENS GN=TES PE=1 SV=1 - [TES_HUMAN]	35.01	0.0546	1	2	2	2	421	48	7.68
P05783	KERATIN, TYPE I CYTOSKELETAL 18 OS=HOMO SAPIENS GN=KRT18 PE=1 SV=2 - [K1C18_HUMAN]	4296.48	0.6488	9	26	28	152	430	48	5.45
Q99541	PERILIPIN-2 OS=HOMO SAPIENS GN=PLIN2 PE=1 SV=2 - [PLIN2_HUMAN]	145.72	0.1442	1	4	4	6	437	48	6.8
P27797	CALRETICULIN OS=HOMO SAPIENS GN=CALR PE=1 SV=1 - [CALR_HUMAN]	5368.96	0.5995	1	17	17	171	417	48.1	4.44
Q15084	PROTEIN DISULFIDE-ISOMERASE A6 OS=HOMO SAPIENS GN=PDIA6 PE=1 SV=1 - [PDIA6_HUMAN]	2866.43	0.4205	1	14	14	84	440	48.1	5.08
Q9BZE1	39S RIBOSOMAL PROTEIN L37, MITOCHONDRIAL OS=HOMO SAPIENS GN=MRPL37 PE=1 SV=2 - [RM37_HUMAN]	32.2	0.0567	1	2	2	2	423	48.1	8.59
Q9Y6E2	BASIC LEUCINE ZIPPER AND W2 DOMAIN-CONTAINING PROTEIN 2 OS=HOMO SAPIENS GN=BZW2 PE=1 SV=1 - [BZW2_HUMAN]	153.68	0.0525	1	1	3	6	419	48.1	6.68
P27797	calreticulin os=homo sapiens gn=calr pe=1 sv=1 - [calr_human]	38.6	0.1103	1	4	4	10	417	48.1	4.44
Q15084	protein disulfide-isomerase a6 os=homo sapiens gn=pdia6 pe=1 sv=1 - [pdia6_human]	249.4	0.0909	1	3	3	7	440	48.1	5.08
Q04695	keratin, type i cytoskeletal 17 os=homo sapiens gn=krt17 pe=1 sv=2 - [k1c17_human]	503.31	0.1944	9	2	10	26	432	48.1	5.02
P27797	calreticulin os=homo sapiens gn=calr pe=1 sv=1 - [calr_human]	375.04	0.3453	1	10	10	27	417	48.1	4.44
Q15084	protein disulfide-isomerase a6 os=homo sapiens gn=pdia6 pe=1 sv=1 - [pdia6_human]	371.63	0.2341	1	7	7	15	440	48.1	5.08
Q04695	keratin, type i cytoskeletal 17 os=homo sapiens gn=krt17 pe=1 sv=2 - [k1c17_human]	695.45	0.2222	9	3	11	32	432	48.1	5.02
Q9Y6Q5	ap-1 complex subunit mu-2 os=homo sapiens gn=ap1m2 pe=1 sv=4 - [ap1m2_human]	36.21	0.026	1	1	1	1	423	48.1	8.22
P27797	calreticulin os=homo sapiens gn=calr pe=1 sv=1 - [calr_human]	47.45	0.1823	1	4	4	6	417	48.1	4.44
Q15084	protein disulfide-isomerase a6 os=homo sapiens gn=pdia6 pe=1 sv=1 - [pdia6_human]	26.35	0.0545	1	1	1	1	440	48.1	5.08
Q04695	keratin, type i cytoskeletal 17 os=homo sapiens gn=krt17 pe=1 sv=2 - [k1c17_human]	305	0.1111	9	1	6	16	432	48.1	5.02
Q9Y6Q5	ap-1 complex subunit mu-2 os=homo sapiens gn=ap1m2 pe=1 sv=4 - [ap1m2_human]	23.29	0.0236	1	1	1	1	423	48.1	8.22
P27797	CALRETICULIN OS=HOMO SAPIENS GN=CALR PE=1 SV=1 - [CALR_HUMAN]	558.89	0.3453	1	9	9	35	417	48.1	4.44
Q15084	PROTEIN DISULFIDE-ISOMERASE A6 OS=HOMO SAPIENS GN=PDIA6 PE=1 SV=1 - [PDIA6_HUMAN]	512.55	0.2659	1	8	8	20	440	48.1	5.08
P27797	CALRETICULIN OS=HOMO SAPIENS GN=CALR PE=1 SV=1 - [CALR_HUMAN]	542	0.2998	1	10	10	26	417	48.1	4.44
Q15084	PROTEIN DISULFIDE-ISOMERASE A6 OS=HOMO SAPIENS GN=PDIA6 PE=1 SV=1 - [PDIA6_HUMAN]	2922.72	0.5045	1	16	16	88	440	48.1	5.08
Q9BZE1	39S RIBOSOMAL PROTEIN L37, MITOCHONDRIAL OS=HOMO SAPIENS GN=MRPL37 PE=1 SV=2 - [RM37_HUMAN]	175.29	0.0804	1	2	2	4	423	48.1	8.59
Q9Y6E2	BASIC LEUCINE ZIPPER AND W2 DOMAIN-CONTAINING PROTEIN 2 OS=HOMO SAPIENS GN=BZW2 PE=1 SV=1 - [BZW2_HUMAN]	244.8	0.0955	1	2	5	12	419	48.1	6.68
P14324	FARNESYL PYROPHOSPHATE SYNTHASE OS=HOMO SAPIENS GN=FDPS PE=1 SV=4 - [FPPS_HUMAN]	28.28	0.0286	1	1	1	1	419	48.2	6.15
Q9UJU6	DREBRIN-LIKE PROTEIN OS=HOMO SAPIENS GN=DBNL PE=1 SV=1 - [DBNL_HUMAN]	329.6	0.1767	1	5	5	14	430	48.2	5.05
Q07666	KH DOMAIN-CONTAINING, RNA-BINDING, SIGNAL TRANSDUCTION-ASSOCIATED PROTEIN 1 OS=HOMO SAPIENS GN=KHDRBS1 PE=1 SV=1 - [KHDR1_HUMAN]	34.05	0.0158	1	1	1	1	443	48.2	8.66
Q07666	KH DOMAIN-CONTAINING, RNA-BINDING, SIGNAL TRANSDUCTION-ASSOCIATED PROTEIN 1 OS=HOMO SAPIENS GN=KHDRBS1 PE=1 SV=1 - [KHDR1_HUMAN]	58.59	0.1038	1	4	4	6	443	48.2	8.66
Q07666	KH DOMAIN-CONTAINING, RNA-BINDING, SIGNAL TRANSDUCTION-ASSOCIATED PROTEIN 1 OS=HOMO SAPIENS GN=KHDRBS1 PE=1 SV=1 - [KHDR1_HUMAN]	31.02	0.0158	1	1	1	2	443	48.2	8.66
P14635	G2/MITOTIC-SPECIFIC CYCLIN-B1 OS=HOMO SAPIENS GN=CCNB1 PE=1 SV=1 - [CCNB1_HUMAN]	136.39	0.0947	1	3	3	5	433	48.3	7.47
Q05048	CLEAVAGE STIMULATION FACTOR SUBUNIT 1 OS=HOMO SAPIENS GN=CSTF1 PE=1 SV=1 - [CSTF1_HUMAN]	215.39	0.1555	1	5	5	10	431	48.3	6.58
P11117	LYSOSOMAL ACID PHOSPHATASE OS=HOMO SAPIENS GN=ACP2 PE=1 SV=3 - [PPAL_HUMAN]	26.28	0.026	1	1	1	1	423	48.3	6.74
P11117	lysosomal acid phosphatase os=homo sapiens gn=acp2 pe=1 sv=3 - [ppal_human]	50.74	0.052	1	2	2	2	423	48.3	6.74
P14635	g2/mitotic-specific cyclin-b1 os=homo sapiens gn=ccnb1 pe=1 sv=1 - [ccnb1_human]	42.34	0.0254	1	1	1	1	433	48.3	7.47
P11117	lysosomal acid phosphatase os=homo sapiens gn=acp2 pe=1 sv=3 - [ppal_human]	25.69	0.026	1	1	1	2	423	48.3	6.74
P14635	G2/MITOTIC-SPECIFIC CYCLIN-B1 OS=HOMO SAPIENS GN=CCNB1 PE=1 SV=1 - [CCNB1_HUMAN]	42.24	0.0254	1	1	1	2	433	48.3	7.47
P11117	LYSOSOMAL ACID PHOSPHATASE OS=HOMO SAPIENS GN=ACP2 PE=1 SV=3 - [PPAL_HUMAN]	31.57	0.026	1	1	1	1	423	48.3	6.74
Q8NFW8	N-ACYLNEURAMINATE CYTIDYLYLTRANSFERASE OS=HOMO SAPIENS GN=CMAS PE=1 SV=2 - [NEUA_HUMAN]	72.19	0.076	1	2	2	3	434	48.3	7.93
Q05048	CLEAVAGE STIMULATION FACTOR SUBUNIT 1 OS=HOMO SAPIENS GN=CSTF1 PE=1 SV=1 - [CSTF1_HUMAN]	32.06	0.0278	1	1	1	1	431	48.3	6.58
P11117	LYSOSOMAL ACID PHOSPHATASE OS=HOMO SAPIENS GN=ACP2 PE=1 SV=3 - [PPAL_HUMAN]	63.38	0.026	1	1	1	2	423	48.3	6.74
P22695	CYTOCHROME B-C1 COMPLEX SUBUNIT 2, MITOCHONDRIAL OS=HOMO SAPIENS GN=UQCRC2 PE=1 SV=3 - [QCR2_HUMAN]	601.34	0.2053	1	6	6	21	453	48.4	8.63
Q6DKJ4	NUCLEOREDOXIN OS=HOMO SAPIENS GN=NXN PE=1 SV=2 - [NXN_HUMAN]	138.74	0.092	1	2	2	3	435	48.4	4.97
P22695	cytochrome b-c1 complex subunit 2, mitochondrial os=homo sapiens gn=uqcrc2 pe=1 sv=3 - [qcr2_human]	101.23	0.0662	1	2	2	4	453	48.4	8.63
P22695	cytochrome b-c1 complex subunit 2, mitochondrial os=homo sapiens gn=uqcrc2 pe=1 sv=3 - [qcr2_human]	121.37	0.0971	1	3	3	7	453	48.4	8.63
P22695	cytochrome b-c1 complex subunit 2, mitochondrial os=homo sapiens gn=uqcrc2 pe=1 sv=3 - [qcr2_human]	102.92	0.1126	1	3	3	5	453	48.4	8.63
P22695	CYTOCHROME B-C1 COMPLEX SUBUNIT 2, MITOCHONDRIAL OS=HOMO SAPIENS GN=UQCRC2 PE=1 SV=3 - [QCR2_HUMAN]	148.33	0.064	1	2	2	5	453	48.4	8.63
Q6DKJ4	NUCLEOREDOXIN OS=HOMO SAPIENS GN=NXN PE=1 SV=2 - [NXN_HUMAN]	53.52	0.0552	1	1	1	1	435	48.4	4.97
P22695	CYTOCHROME B-C1 COMPLEX SUBUNIT 2, MITOCHONDRIAL OS=HOMO SAPIENS GN=UQCRC2 PE=1 SV=3 - [QCR2_HUMAN]	994.11	0.3024	1	9	9	46	453	48.4	8.63
Q6DKJ4	NUCLEOREDOXIN OS=HOMO SAPIENS GN=NXN PE=1 SV=2 - [NXN_HUMAN]	69.59	0.0552	1	1	1	1	435	48.4	4.97
P04181	ORNITHINE AMINOTRANSFERASE, MITOCHONDRIAL OS=HOMO SAPIENS GN=OAT PE=1 SV=1 - [OAT_HUMAN]	1138.19	0.2825	1	10	10	39	439	48.5	7.03
Q15645	THYROID RECEPTOR-INTERACTING PROTEIN 13 OS=HOMO SAPIENS GN=TRIP13 PE=1 SV=2 - [TRP13_HUMAN]	36.32	0.0509	1	2	2	3	432	48.5	6.09
Q9UKS6	PROTEIN KINASE C AND CASEIN KINASE SUBSTRATE IN NEURONS PROTEIN 3 OS=HOMO SAPIENS GN=PACSIN3 PE=1 SV=2 - [PACN3_HUMAN]	231.06	0.184	1	6	6	11	424	48.5	6.18
P04181	ornithine aminotransferase, mitochondrial os=homo sapiens gn=oat pe=1 sv=1 - [oat_human]	139	0.0683	1	2	2	6	439	48.5	7.03
P04181	ornithine aminotransferase, mitochondrial os=homo sapiens gn=oat pe=1 sv=1 - [oat_human]	150.87	0.123	1	4	4	7	439	48.5	7.03
P04181	ornithine aminotransferase, mitochondrial os=homo sapiens gn=oat pe=1 sv=1 - [oat_human]	90.55	0.0228	1	1	1	2	439	48.5	7.03
P04181	ORNITHINE AMINOTRANSFERASE, MITOCHONDRIAL OS=HOMO SAPIENS GN=OAT PE=1 SV=1 - [OAT_HUMAN]	458.54	0.2642	1	8	8	18	439	48.5	7.03
P04181	ORNITHINE AMINOTRANSFERASE, MITOCHONDRIAL OS=HOMO SAPIENS GN=OAT PE=1 SV=1 - [OAT_HUMAN]	2290.42	0.4715	1	15	15	77	439	48.5	7.03
Q15645	THYROID RECEPTOR-INTERACTING PROTEIN 13 OS=HOMO SAPIENS GN=TRIP13 PE=1 SV=2 - [TRP13_HUMAN]	216.15	0.1366	1	5	5	12	432	48.5	6.09
P35998	26S PROTEASE REGULATORY SUBUNIT 7 OS=HOMO SAPIENS GN=PSMC2 PE=1 SV=3 - [PRS7_HUMAN]	261.19	0.3649	1	15	15	25	433	48.6	5.95
Q9BXS5	AP-1 COMPLEX SUBUNIT MU-1 OS=HOMO SAPIENS GN=AP1M1 PE=1 SV=3 - [AP1M1_HUMAN]	94.73	0.0757	2	3	3	6	423	48.6	7.3
Q8WU90	ZINC FINGER CCCH DOMAIN-CONTAINING PROTEIN 15 OS=HOMO SAPIENS GN=ZC3H15 PE=1 SV=1 - [ZC3HF_HUMAN]	77.2	0.0751	1	3	3	4	426	48.6	5.31
P35998	26s protease regulatory subunit 7 os=homo sapiens gn=psmc2 pe=1 sv=3 - [prs7_human]	23.15	0.0485	1	2	2	2	433	48.6	5.95
P35998	26S PROTEASE REGULATORY SUBUNIT 7 OS=HOMO SAPIENS GN=PSMC2 PE=1 SV=3 - [PRS7_HUMAN]	93.59	0.097	1	4	4	6	433	48.6	5.95
P35998	26S PROTEASE REGULATORY SUBUNIT 7 OS=HOMO SAPIENS GN=PSMC2 PE=1 SV=3 - [PRS7_HUMAN]	1179.2	0.5266	1	18	18	57	433	48.6	5.95
Q9BXS5	AP-1 COMPLEX SUBUNIT MU-1 OS=HOMO SAPIENS GN=AP1M1 PE=1 SV=3 - [AP1M1_HUMAN]	244.32	0.1277	2	5	5	11	423	48.6	7.3
P36957	DIHYDROLIPOYLLYSINE-RESIDUE SUCCINYLTRANSFERASE COMPONENT OF 2-OXOGLUTARATE DEHYDROGENASE COMPLEX, MITOCHONDRIAL OS=HOMO SAPIENS GN=DLST PE=1 SV=3 - [ODO2_HUMAN]	834.13	0.2428	1	8	8	27	453	48.7	8.95
P36957	dihydrolipoyllysine-residue succinyltransferase component of 2-oxoglutarate dehydrogenase complex, mitochondrial os=homo sapiens gn=dlst pe=1 sv=3 - [odo2_human]	68.1	0.0728	1	3	3	4	453	48.7	8.95
P36957	dihydrolipoyllysine-residue succinyltransferase component of 2-oxoglutarate dehydrogenase complex, mitochondrial os=homo sapiens gn=dlst pe=1 sv=3 - [odo2_human]	348.06	0.0905	1	4	4	9	453	48.7	8.95
Q8NFZ5	tnfaip3-interacting protein 2 os=homo sapiens gn=tnip2 pe=1 sv=1 - [tnip2_human]	26.14	0.0186	1	1	1	1	429	48.7	6.44
P36957	dihydrolipoyllysine-residue succinyltransferase component of 2-oxoglutarate dehydrogenase complex, mitochondrial os=homo sapiens gn=dlst pe=1 sv=3 - [odo2_human]	54.26	0.0684	1	3	3	4	453	48.7	8.95
P36957	DIHYDROLIPOYLLYSINE-RESIDUE SUCCINYLTRANSFERASE COMPONENT OF 2-OXOGLUTARATE DEHYDROGENASE COMPLEX, MITOCHONDRIAL OS=HOMO SAPIENS GN=DLST PE=1 SV=3 - [ODO2_HUMAN]	173.16	0.0993	1	4	4	6	453	48.7	8.95
P46937	65 KDA YES-ASSOCIATED PROTEIN OS=HOMO SAPIENS GN=YAP1 PE=1 SV=1 - [YAP1_HUMAN]	143.64	0.0639	1	2	2	4	454	48.7	5.11
P36957	DIHYDROLIPOYLLYSINE-RESIDUE SUCCINYLTRANSFERASE COMPONENT OF 2-OXOGLUTARATE DEHYDROGENASE COMPLEX, MITOCHONDRIAL OS=HOMO SAPIENS GN=DLST PE=1 SV=3 - [ODO2_HUMAN]	1623.97	0.2075	1	7	7	43	453	48.7	8.95
Q53EU6	GLYCEROL-3-PHOSPHATE ACYLTRANSFERASE 3 OS=HOMO SAPIENS GN=AGPAT9 PE=1 SV=2 - [GPAT3_HUMAN]	38.97	0.0276	1	1	1	2	434	48.7	8.87
P49356	PROTEIN FARNESYLTRANSFERASE SUBUNIT BETA OS=HOMO SAPIENS GN=FNTB PE=1 SV=1 - [FNTB_HUMAN]	0	0.0206	1	1	1	2	437	48.7	5.82
Q9UN37	VACUOLAR PROTEIN SORTING-ASSOCIATED PROTEIN 4A OS=HOMO SAPIENS GN=VPS4A PE=1 SV=1 - [VPS4A_HUMAN]	85.87	0.0686	2	2	3	9	437	48.9	7.8
P56545	c-terminal-binding protein 2 os=homo sapiens gn=ctbp2 pe=1 sv=1 - [ctbp2_human]	0	0.0225	1	1	1	1	445	48.9	6.95
Q06265	exosome complex exonuclease rrp45 os=homo sapiens gn=exosc9 pe=1 sv=3 - [exos9_human]	51.94	0.0478	1	2	2	4	439	48.9	5.29
Q06265	EXOSOME COMPLEX EXONUCLEASE RRP45 OS=HOMO SAPIENS GN=EXOSC9 PE=1 SV=3 - [EXOS9_HUMAN]	29	0.0524	1	2	2	3	439	48.9	5.29
P56545	C-TERMINAL-BINDING PROTEIN 2 OS=HOMO SAPIENS GN=CTBP2 PE=1 SV=1 - [CTBP2_HUMAN]	38.21	0.0247	1	1	1	1	445	48.9	6.95
P56545	C-TERMINAL-BINDING PROTEIN 2 OS=HOMO SAPIENS GN=CTBP2 PE=1 SV=1 - [CTBP2_HUMAN]	115.1	0.0247	1	1	1	3	445	48.9	6.95
Q13838	SPLICEOSOME RNA HELICASE BAT1 OS=HOMO SAPIENS GN=BAT1 PE=1 SV=1 - [UAP56_HUMAN]	1034.35	0.3107	1	4	13	47	428	49	5.67
P62495	EUKARYOTIC PEPTIDE CHAIN RELEASE FACTOR SUBUNIT 1 OS=HOMO SAPIENS GN=ETF1 PE=1 SV=3 - [ERF1_HUMAN]	82.33	0.1304	1	5	5	7	437	49	5.71
Q13838	spliceosome rna helicase bat1 os=homo sapiens gn=bat1 pe=1 sv=1 - [uap56_human]	217.63	0.0724	1	1	3	10	428	49	5.67
Q13838	spliceosome rna helicase bat1 os=homo sapiens gn=bat1 pe=1 sv=1 - [uap56_human]	328.37	0.1799	1	2	7	18	428	49	5.67
P62495	eukaryotic peptide chain release factor subunit 1 os=homo sapiens gn=etf1 pe=1 sv=3 - [erf1_human]	208.68	0.1693	1	6	6	11	437	49	5.71
Q13838	spliceosome rna helicase bat1 os=homo sapiens gn=bat1 pe=1 sv=1 - [uap56_human]	264.64	0.1799	1	2	7	18	428	49	5.67
P62495	eukaryotic peptide chain release factor subunit 1 os=homo sapiens gn=etf1 pe=1 sv=3 - [erf1_human]	97.7	0.1144	1	4	4	5	437	49	5.71
Q13838	SPLICEOSOME RNA HELICASE BAT1 OS=HOMO SAPIENS GN=BAT1 PE=1 SV=1 - [UAP56_HUMAN]	377.54	0.1916	2	8	8	24	428	49	5.67
Q13838	SPLICEOSOME RNA HELICASE BAT1 OS=HOMO SAPIENS GN=BAT1 PE=1 SV=1 - [UAP56_HUMAN]	1373.6	0.5047	2	16	16	64	428	49	5.67
P62495	EUKARYOTIC PEPTIDE CHAIN RELEASE FACTOR SUBUNIT 1 OS=HOMO SAPIENS GN=ETF1 PE=1 SV=3 - [ERF1_HUMAN]	616.75	0.2975	1	12	12	32	437	49	5.71
O00148	ATP-DEPENDENT RNA HELICASE DDX39 OS=HOMO SAPIENS GN=DDX39 PE=1 SV=2 - [DDX39_HUMAN]	657.78	0.2623	1	2	11	38	427	49.1	5.68
O00148	atp-dependent rna helicase ddx39 os=homo sapiens gn=ddx39 pe=1 sv=2 - [ddx39_human]	188.88	0.0726	1	1	3	10	427	49.1	5.68
O00148	atp-dependent rna helicase ddx39 os=homo sapiens gn=ddx39 pe=1 sv=2 - [ddx39_human]	316.57	0.1358	1	1	6	17	427	49.1	5.68
O00148	atp-dependent rna helicase ddx39 os=homo sapiens gn=ddx39 pe=1 sv=2 - [ddx39_human]	223.3	0.1358	1	1	6	16	427	49.1	5.68
Q9P291	ARMADILLO REPEAT-CONTAINING X-LINKED PROTEIN 1 OS=HOMO SAPIENS GN=ARMCX1 PE=2 SV=1 - [ARMX1_HUMAN]	22.88	0.0243	1	1	1	1	453	49.1	9.22
Q9BQ95	EVOLUTIONARILY CONSERVED SIGNALING INTERMEDIATE IN TOLL PATHWAY, MITOCHONDRIAL OS=HOMO SAPIENS GN=ECSIT PE=1 SV=1 - [ECSIT_HUMAN]	50.26	0.0394	1	1	1	1	431	49.1	6.29
P17980	26S PROTEASE REGULATORY SUBUNIT 6A OS=HOMO SAPIENS GN=PSMC3 PE=1 SV=3 - [PRS6A_HUMAN]	151.11	0.1298	1	4	4	8	439	49.2	5.24
P55010	EUKARYOTIC TRANSLATION INITIATION FACTOR 5 OS=HOMO SAPIENS GN=EIF5 PE=1 SV=2 - [IF5_HUMAN]	348.15	0.2459	1	9	9	17	431	49.2	5.58
P31943	HETEROGENEOUS NUCLEAR RIBONUCLEOPROTEIN H OS=HOMO SAPIENS GN=HNRNPH1 PE=1 SV=4 - [HNRH1_HUMAN]	2849.89	0.4232	2	6	13	76	449	49.2	6.3
P55795	HETEROGENEOUS NUCLEAR RIBONUCLEOPROTEIN H2 OS=HOMO SAPIENS GN=HNRNPH2 PE=1 SV=1 - [HNRH2_HUMAN]	839.1	0.3073	2	4	10	41	449	49.2	6.3
P62191	26S PROTEASE REGULATORY SUBUNIT 4 OS=HOMO SAPIENS GN=PSMC1 PE=1 SV=1 - [PRS4_HUMAN]	2124.73	0.4955	2	16	17	78	440	49.2	6.21
P19012	KERATIN, TYPE I CYTOSKELETAL 15 OS=HOMO SAPIENS GN=KRT15 PE=1 SV=2 - [K1C15_HUMAN]	232.83	0.0943	11	1	5	11	456	49.2	4.77
P62191	26s protease regulatory subunit 4 os=homo sapiens gn=psmc1 pe=1 sv=1 - [prs4_human]	48.72	0.0568	1	2	2	2	440	49.2	6.21
P19012	keratin, type i cytoskeletal 15 os=homo sapiens gn=krt15 pe=1 sv=2 - [k1c15_human]	579.43	0.125	9	1	7	33	456	49.2	4.77
P17980	26s protease regulatory subunit 6a os=homo sapiens gn=psmc3 pe=1 sv=3 - [prs6a_human]	46.85	0.0228	1	1	1	2	439	49.2	5.24
P55010	eukaryotic translation initiation factor 5 os=homo sapiens gn=eif5 pe=1 sv=2 - [if5_human]	33.23	0.0232	1	1	1	2	431	49.2	5.58
P62191	26s protease regulatory subunit 4 os=homo sapiens gn=psmc1 pe=1 sv=1 - [prs4_human]	736.88	0.2955	2	8	9	25	440	49.2	6.21
P17980	26s protease regulatory subunit 6a os=homo sapiens gn=psmc3 pe=1 sv=3 - [prs6a_human]	76.89	0.0228	1	1	1	2	439	49.2	5.24
P19012	keratin, type i cytoskeletal 15 os=homo sapiens gn=krt15 pe=1 sv=2 - [k1c15_human]	361.87	0.1447	9	1	8	23	456	49.2	4.77
P17980	26S PROTEASE REGULATORY SUBUNIT 6A OS=HOMO SAPIENS GN=PSMC3 PE=1 SV=3 - [PRS6A_HUMAN]	77.44	0.0228	1	1	1	3	439	49.2	5.24
P55010	EUKARYOTIC TRANSLATION INITIATION FACTOR 5 OS=HOMO SAPIENS GN=EIF5 PE=1 SV=2 - [IF5_HUMAN]	32.83	0.0232	1	1	1	1	431	49.2	5.58
P31943	HETEROGENEOUS NUCLEAR RIBONUCLEOPROTEIN H OS=HOMO SAPIENS GN=HNRNPH1 PE=1 SV=4 - [HNRH1_HUMAN]	215.7	0.1759	3	6	6	8	449	49.2	6.3
P62191	26S PROTEASE REGULATORY SUBUNIT 4 OS=HOMO SAPIENS GN=PSMC1 PE=1 SV=1 - [PRS4_HUMAN]	147.87	0.1591	1	5	5	8	440	49.2	6.21
P19012	KERATIN, TYPE I CYTOSKELETAL 15 OS=HOMO SAPIENS GN=KRT15 PE=1 SV=2 - [K1C15_HUMAN]	233.26	0.1206	12	1	6	13	456	49.2	4.77
O15231	ZINC FINGER PROTEIN 185 OS=HOMO SAPIENS GN=ZNF185 PE=1 SV=2 - [ZN185_HUMAN]	60.46	0.0284	1	1	1	3	457	49.2	5.36
P17980	26S PROTEASE REGULATORY SUBUNIT 6A OS=HOMO SAPIENS GN=PSMC3 PE=1 SV=3 - [PRS6A_HUMAN]	1205.2	0.4761	1	16	16	65	439	49.2	5.24
P55010	EUKARYOTIC TRANSLATION INITIATION FACTOR 5 OS=HOMO SAPIENS GN=EIF5 PE=1 SV=2 - [IF5_HUMAN]	32.93	0.0464	1	2	2	4	431	49.2	5.58
P31943	HETEROGENEOUS NUCLEAR RIBONUCLEOPROTEIN H OS=HOMO SAPIENS GN=HNRNPH1 PE=1 SV=4 - [HNRH1_HUMAN]	3443.53	0.4655	2	7	15	109	449	49.2	6.3
P55795	HETEROGENEOUS NUCLEAR RIBONUCLEOPROTEIN H2 OS=HOMO SAPIENS GN=HNRNPH2 PE=1 SV=1 - [HNRH2_HUMAN]	1376.94	0.363	2	5	12	62	449	49.2	6.3
P62191	26S PROTEASE REGULATORY SUBUNIT 4 OS=HOMO SAPIENS GN=PSMC1 PE=1 SV=1 - [PRS4_HUMAN]	66.28	0.0614	1	2	2	3	440	49.2	6.21
Q15118	[PYRUVATE DEHYDROGENASE [LIPOAMIDE]] KINASE ISOZYME 1, MITOCHONDRIAL OS=HOMO SAPIENS GN=PDK1 PE=1 SV=1 - [PDK1_HUMAN]	56.59	0.0413	1	2	2	4	436	49.2	8.81
O15231	ZINC FINGER PROTEIN 185 OS=HOMO SAPIENS GN=ZNF185 PE=1 SV=2 - [ZN185_HUMAN]	30.76	0.0284	1	1	1	1	457	49.2	5.36
Q9Y6E0	SERINE/THREONINE-PROTEIN KINASE 24 OS=HOMO SAPIENS GN=STK24 PE=1 SV=1 - [STK24_HUMAN]	89.79	0.0835	3	4	4	10	443	49.3	5.69
O75351	VACUOLAR PROTEIN SORTING-ASSOCIATED PROTEIN 4B OS=HOMO SAPIENS GN=VPS4B PE=1 SV=2 - [VPS4B_HUMAN]	73.69	0.0518	2	1	2	4	444	49.3	7.23
Q4G0N4	UPF0465 PROTEIN C5ORF33 OS=HOMO SAPIENS GN=C5ORF33 PE=1 SV=2 - [CE033_HUMAN]	52.3	0.0317	1	1	1	2	442	49.4	8.18
Q9NVA2	SEPTIN-11 OS=HOMO SAPIENS GN=SEPT11 PE=1 SV=3 - [SEP11_HUMAN]	353.74	0.2517	5	6	8	23	429	49.4	6.81
Q9BQ67	GLUTAMATE-RICH WD REPEAT-CONTAINING PROTEIN 1 OS=HOMO SAPIENS GN=GRWD1 PE=1 SV=1 - [GRWD1_HUMAN]	496.81	0.1211	1	4	4	23	446	49.4	4.92
O15427	MONOCARBOXYLATE TRANSPORTER 4 OS=HOMO SAPIENS GN=SLC16A3 PE=1 SV=1 - [MOT4_HUMAN]	44.98	0.0452	1	2	2	2	465	49.4	7.96
Q9BXS6	NUCLEOLAR AND SPINDLE-ASSOCIATED PROTEIN 1 OS=HOMO SAPIENS GN=NUSAP1 PE=1 SV=1 - [NUSAP_HUMAN]	22.44	0.0454	1	1	1	2	441	49.4	9.91
Q9NVA2	septin-11 os=homo sapiens gn=sept11 pe=1 sv=3 - [sep11_human]	71.41	0.0443	5	1	2	3	429	49.4	6.81
Q9BQ67	glutamate-rich wd repeat-containing protein 1 os=homo sapiens gn=grwd1 pe=1 sv=1 - [grwd1_human]	26.32	0.0359	1	1	1	1	446	49.4	4.92
Q9NVA2	SEPTIN-11 OS=HOMO SAPIENS GN=SEPT11 PE=1 SV=3 - [SEP11_HUMAN]	42.24	0.0536	5	1	2	4	429	49.4	6.81
O15427	MONOCARBOXYLATE TRANSPORTER 4 OS=HOMO SAPIENS GN=SLC16A3 PE=1 SV=1 - [MOT4_HUMAN]	108.43	0.0452	1	2	2	5	465	49.4	7.96
Q4G0N4	UPF0465 PROTEIN C5ORF33 OS=HOMO SAPIENS GN=C5ORF33 PE=1 SV=2 - [CE033_HUMAN]	141.7	0.086	1	3	3	7	442	49.4	8.18
Q9NVA2	SEPTIN-11 OS=HOMO SAPIENS GN=SEPT11 PE=1 SV=3 - [SEP11_HUMAN]	319.54	0.2075	5	5	7	20	429	49.4	6.81
O15427	MONOCARBOXYLATE TRANSPORTER 4 OS=HOMO SAPIENS GN=SLC16A3 PE=1 SV=1 - [MOT4_HUMAN]	113.16	0.0452	1	2	2	5	465	49.4	7.96
P49411	ELONGATION FACTOR TU, MITOCHONDRIAL OS=HOMO SAPIENS GN=TUFM PE=1 SV=2 - [EFTU_HUMAN]	878.07	0.3496	1	13	13	36	452	49.5	7.61
O14929	HISTONE ACETYLTRANSFERASE TYPE B CATALYTIC SUBUNIT OS=HOMO SAPIENS GN=HAT1 PE=1 SV=1 - [HAT1_HUMAN]	187.08	0.0692	1	2	2	5	419	49.5	5.69
P49411	elongation factor tu, mitochondrial os=homo sapiens gn=tufm pe=1 sv=2 - [eftu_human]	146.25	0.1018	1	3	3	6	452	49.5	7.61
P49411	elongation factor tu, mitochondrial os=homo sapiens gn=tufm pe=1 sv=2 - [eftu_human]	253.93	0.1018	1	3	3	8	452	49.5	7.61
P49411	elongation factor tu, mitochondrial os=homo sapiens gn=tufm pe=1 sv=2 - [eftu_human]	116.01	0.0973	1	3	3	5	452	49.5	7.61
P49411	ELONGATION FACTOR TU, MITOCHONDRIAL OS=HOMO SAPIENS GN=TUFM PE=1 SV=2 - [EFTU_HUMAN]	367.66	0.1394	1	5	5	11	452	49.5	7.61
P49411	ELONGATION FACTOR TU, MITOCHONDRIAL OS=HOMO SAPIENS GN=TUFM PE=1 SV=2 - [EFTU_HUMAN]	2368.99	0.4823	1	19	19	88	452	49.5	7.61
O14929	HISTONE ACETYLTRANSFERASE TYPE B CATALYTIC SUBUNIT OS=HOMO SAPIENS GN=HAT1 PE=1 SV=1 - [HAT1_HUMAN]	306.14	0.1002	1	5	5	11	419	49.5	5.69
P04350	TUBULIN BETA-4 CHAIN OS=HOMO SAPIENS GN=TUBB4 PE=1 SV=2 - [TBB4_HUMAN]	12465	0.75	1	1	25	452	444	49.6	4.88
P07437	TUBULIN BETA CHAIN OS=HOMO SAPIENS GN=TUBB PE=1 SV=2 - [TBB5_HUMAN]	16686.6	0.8311	1	5	30	554	444	49.6	4.89
Q96CW1	AP-2 COMPLEX SUBUNIT MU OS=HOMO SAPIENS GN=AP2M1 PE=1 SV=2 - [AP2M1_HUMAN]	32.12	0.0874	1	3	3	5	435	49.6	9.54
Q13895	BYSTIN OS=HOMO SAPIENS GN=BYSL PE=1 SV=3 - [BYST_HUMAN]	316.52	0.2334	1	8	8	15	437	49.6	8.12
P07437	tubulin beta chain os=homo sapiens gn=tubb pe=1 sv=2 - [tbb5_human]	1590.36	0.5135	8	4	16	71	444	49.6	4.89
P07437	tubulin beta chain os=homo sapiens gn=tubb pe=1 sv=2 - [tbb5_human]	3039.44	0.6351	1	5	21	125	444	49.6	4.89
P13646	keratin, type i cytoskeletal 13 os=homo sapiens gn=krt13 pe=1 sv=4 - [k1c13_human]	948.42	0.1659	9	1	9	53	458	49.6	4.96
P07437	tubulin beta chain os=homo sapiens gn=tubb pe=1 sv=2 - [tbb5_human]	1487.46	0.6059	8	5	17	63	444	49.6	4.89
P07437	TUBULIN BETA CHAIN OS=HOMO SAPIENS GN=TUBB PE=1 SV=2 - [TBB5_HUMAN]	4056.73	0.7117	2	5	22	172	444	49.6	4.89
Q96CW1	AP-2 COMPLEX SUBUNIT MU OS=HOMO SAPIENS GN=AP2M1 PE=1 SV=2 - [AP2M1_HUMAN]	0	0.0161	1	1	1	1	435	49.6	9.54
P07437	TUBULIN BETA CHAIN OS=HOMO SAPIENS GN=TUBB PE=1 SV=2 - [TBB5_HUMAN]	13429.8	0.8288	1	4	27	449	444	49.6	4.89
Q96CW1	AP-2 COMPLEX SUBUNIT MU OS=HOMO SAPIENS GN=AP2M1 PE=1 SV=2 - [AP2M1_HUMAN]	25.01	0.0368	1	2	2	2	435	49.6	9.54
Q13895	BYSTIN OS=HOMO SAPIENS GN=BYSL PE=1 SV=3 - [BYST_HUMAN]	129.55	0.1327	1	4	4	6	437	49.6	8.12
P13646	KERATIN, TYPE I CYTOSKELETAL 13 OS=HOMO SAPIENS GN=KRT13 PE=1 SV=4 - [K1C13_HUMAN]	612.83	0.1616	9	1	7	30	458	49.6	4.96
Q3ZCM7	TUBULIN BETA-8 CHAIN OS=HOMO SAPIENS GN=TUBB8 PE=1 SV=2 - [TBB8_HUMAN]	6255.73	0.3401	4	2	13	246	444	49.7	4.89
Q9BZV1	UBX DOMAIN-CONTAINING PROTEIN 6 OS=HOMO SAPIENS GN=UBXN6 PE=1 SV=1 - [UBXN6_HUMAN]	58.48	0.0204	1	1	1	2	441	49.7	6.89
O76014	KERATIN, TYPE I CUTICULAR HA7 OS=HOMO SAPIENS GN=KRT37 PE=2 SV=3 - [KRT37_HUMAN]	95.94	0.0356	8	1	2	5	449	49.7	4.96
Q8IUI8	CYTOKINE RECEPTOR-LIKE FACTOR 3 OS=HOMO SAPIENS GN=CRLF3 PE=1 SV=2 - [CRLF3_HUMAN]	95.02	0.0249	1	1	1	2	442	49.7	5.14
O76014	keratin, type i cuticular ha7 os=homo sapiens gn=krt37 pe=2 sv=3 - [krt37_human]	200.17	0.0356	7	1	2	13	449	49.7	4.96
Q3ZCM7	tubulin beta-8 chain os=homo sapiens gn=tubb8 pe=1 sv=2 - [tbb8_human]	1044.54	0.2095	4	1	9	50	444	49.7	4.89
O76014	keratin, type i cuticular ha7 os=homo sapiens gn=krt37 pe=2 sv=3 - [krt37_human]	213.56	0.0356	7	1	2	13	449	49.7	4.96
O76014	keratin, type i cuticular ha7 os=homo sapiens gn=krt37 pe=2 sv=3 - [krt37_human]	91.73	0.0356	7	1	2	5	449	49.7	4.96
Q3ZCM7	TUBULIN BETA-8 CHAIN OS=HOMO SAPIENS GN=TUBB8 PE=1 SV=2 - [TBB8_HUMAN]	1403.86	0.2815	5	1	9	77	444	49.7	4.89
Q3ZCM7	TUBULIN BETA-8 CHAIN OS=HOMO SAPIENS GN=TUBB8 PE=1 SV=2 - [TBB8_HUMAN]	4617.92	0.3018	4	1	12	191	444	49.7	4.89
O76014	KERATIN, TYPE I CUTICULAR HA7 OS=HOMO SAPIENS GN=KRT37 PE=2 SV=3 - [KRT37_HUMAN]	139.74	0.0356	8	1	2	10	449	49.7	4.96
P68371	TUBULIN BETA-2C CHAIN OS=HOMO SAPIENS GN=TUBB2C PE=1 SV=1 - [TBB2C_HUMAN]	14760.6	0.8292	2	1	30	528	445	49.8	4.89
Q9BUF5	TUBULIN BETA-6 CHAIN OS=HOMO SAPIENS GN=TUBB6 PE=1 SV=1 - [TBB6_HUMAN]	6494.18	0.722	1	10	23	241	446	49.8	4.88
Q9NR12	PDZ AND LIM DOMAIN PROTEIN 7 OS=HOMO SAPIENS GN=PDLIM7 PE=1 SV=1 - [PDLI7_HUMAN]	41.1	0.0241	1	1	1	2	457	49.8	8.41
P49593	PROTEIN PHOSPHATASE 1F OS=HOMO SAPIENS GN=PPM1F PE=1 SV=3 - [PPM1F_HUMAN]	62.28	0.0441	1	2	2	4	454	49.8	5.1
Q96FJ0	AMSH-LIKE PROTEASE OS=HOMO SAPIENS GN=STAMBPL1 PE=1 SV=2 - [STALP_HUMAN]	101.15	0.0619	1	2	2	2	436	49.8	7.23
P68371	tubulin beta-2c chain os=homo sapiens gn=tubb2c pe=1 sv=1 - [tbb2c_human]	1325.76	0.4404	8	2	14	55	445	49.8	4.89
P68371	tubulin beta-2c chain os=homo sapiens gn=tubb2c pe=1 sv=1 - [tbb2c_human]	2460.72	0.573	2	3	20	109	445	49.8	4.89
Q9BUF5	tubulin beta-6 chain os=homo sapiens gn=tubb6 pe=1 sv=1 - [tbb6_human]	1037.31	0.2556	2	3	11	43	446	49.8	4.88
P68371	tubulin beta-2c chain os=homo sapiens gn=tubb2c pe=1 sv=1 - [tbb2c_human]	1339.95	0.4719	8	2	14	52	445	49.8	4.89
P68371	TUBULIN BETA-2C CHAIN OS=HOMO SAPIENS GN=TUBB2C PE=1 SV=1 - [TBB2C_HUMAN]	3203.56	0.6494	4	3	21	146	445	49.8	4.89
Q9BUF5	TUBULIN BETA-6 CHAIN OS=HOMO SAPIENS GN=TUBB6 PE=1 SV=1 - [TBB6_HUMAN]	1010.38	0.1771	2	2	8	48	446	49.8	4.88
P68371	TUBULIN BETA-2C CHAIN OS=HOMO SAPIENS GN=TUBB2C PE=1 SV=1 - [TBB2C_HUMAN]	11011.1	0.827	2	2	27	384	445	49.8	4.89
Q9BUF5	TUBULIN BETA-6 CHAIN OS=HOMO SAPIENS GN=TUBB6 PE=1 SV=1 - [TBB6_HUMAN]	4697.61	0.6794	1	10	22	184	446	49.8	4.88
O43294	TRANSFORMING GROWTH FACTOR BETA-1-INDUCED TRANSCRIPT 1 PROTEIN OS=HOMO SAPIENS GN=TGFB1I1 PE=1 SV=2 - [TGFI1_HUMAN]	37.84	0.026	1	1	1	2	461	49.8	7.03
Q9Y4P3	TRANSDUCIN BETA-LIKE PROTEIN 2 OS=HOMO SAPIENS GN=TBL2 PE=1 SV=1 - [TBL2_HUMAN]	53.28	0.0268	1	1	1	1	447	49.8	9.44
Q13885	TUBULIN BETA-2A CHAIN OS=HOMO SAPIENS GN=TUBB2A PE=1 SV=1 - [TBB2A_HUMAN]	12887.7	0.7213	1	4	27	459	445	49.9	4.89
P13489	RIBONUCLEASE INHIBITOR OS=HOMO SAPIENS GN=RNH1 PE=1 SV=2 - [RINI_HUMAN]	612.45	0.3102	1	11	11	26	461	49.9	4.82
Q9BQE3	TUBULIN ALPHA-1C CHAIN OS=HOMO SAPIENS GN=TUBA1C PE=1 SV=1 - [TBA1C_HUMAN]	10159.1	0.6526	2	2	22	313	449	49.9	5.1
P18031	TYROSINE-PROTEIN PHOSPHATASE NON-RECEPTOR TYPE 1 OS=HOMO SAPIENS GN=PTPN1 PE=1 SV=1 - [PTN1_HUMAN]	313.66	0.2276	1	8	8	19	435	49.9	6.27
P68366	TUBULIN ALPHA-4A CHAIN OS=HOMO SAPIENS GN=TUBA4A PE=1 SV=1 - [TBA4A_HUMAN]	8726.07	0.5402	2	5	21	279	448	49.9	5.06
Q9Y305	ACYL-COENZYME A THIOESTERASE 9, MITOCHONDRIAL OS=HOMO SAPIENS GN=ACOT9 PE=1 SV=2 - [ACOT9_HUMAN]	37.08	0.0888	1	4	4	8	439	49.9	8.6
A6NHL2	TUBULIN ALPHA CHAIN-LIKE 3 OS=HOMO SAPIENS GN=TUBAL3 PE=1 SV=2 - [TBAL3_HUMAN]	942.91	0.1143	1	2	5	47	446	49.9	6.05
Q9Y2G5	GDP-FUCOSE PROTEIN O-FUCOSYLTRANSFERASE 2 OS=HOMO SAPIENS GN=POFUT2 PE=2 SV=3 - [OFUT2_HUMAN]	46.16	0.0326	1	1	1	2	429	49.9	6.6
Q9Y6N5	SULFIDE:QUINONE OXIDOREDUCTASE, MITOCHONDRIAL OS=HOMO SAPIENS GN=SQRDL PE=1 SV=1 - [SQRD_HUMAN]	47.06	0.06	1	2	2	3	450	49.9	9.11
P13489	ribonuclease inhibitor os=homo sapiens gn=rnh1 pe=1 sv=2 - [rini_human]	66.21	0.0239	1	1	1	2	461	49.9	4.82
P13489	ribonuclease inhibitor os=homo sapiens gn=rnh1 pe=1 sv=2 - [rini_human]	196.77	0.1323	1	5	5	9	461	49.9	4.82
Q9BQE3	tubulin alpha-1c chain os=homo sapiens gn=tuba1c pe=1 sv=1 - [tba1c_human]	2706.44	0.5078	3	1	16	98	449	49.9	5.1
P18031	tyrosine-protein phosphatase non-receptor type 1 os=homo sapiens gn=ptpn1 pe=1 sv=1 - [ptn1_human]	30.16	0.0759	1	3	3	5	435	49.9	6.27
Q49AR2	upf0489 protein c5orf22 os=homo sapiens gn=c5orf22 pe=1 sv=2 - [ce022_human]	82.89	0.0882	1	3	3	5	442	49.9	4.78
P13489	ribonuclease inhibitor os=homo sapiens gn=rnh1 pe=1 sv=2 - [rini_human]	64.81	0.0325	1	1	1	1	461	49.9	4.82
Q9BQE3	tubulin alpha-1c chain os=homo sapiens gn=tuba1c pe=1 sv=1 - [tba1c_human]	1705.78	0.3831	3	1	12	67	449	49.9	5.1
P13489	RIBONUCLEASE INHIBITOR OS=HOMO SAPIENS GN=RNH1 PE=1 SV=2 - [RINI_HUMAN]	140.77	0.0542	1	2	2	3	461	49.9	4.82
Q9BQE3	TUBULIN ALPHA-1C CHAIN OS=HOMO SAPIENS GN=TUBA1C PE=1 SV=1 - [TBA1C_HUMAN]	4981.26	0.5078	2	1	17	153	449	49.9	5.1
P18031	TYROSINE-PROTEIN PHOSPHATASE NON-RECEPTOR TYPE 1 OS=HOMO SAPIENS GN=PTPN1 PE=1 SV=1 - [PTN1_HUMAN]	38.93	0.0253	1	1	1	1	435	49.9	6.27
P68366	TUBULIN ALPHA-4A CHAIN OS=HOMO SAPIENS GN=TUBA4A PE=1 SV=1 - [TBA4A_HUMAN]	3922.87	0.4754	2	2	15	125	448	49.9	5.06
A6NHL2	TUBULIN ALPHA CHAIN-LIKE 3 OS=HOMO SAPIENS GN=TUBAL3 PE=1 SV=2 - [TBAL3_HUMAN]	248.51	0.083	1	1	4	16	446	49.9	6.05
Q13885	TUBULIN BETA-2A CHAIN OS=HOMO SAPIENS GN=TUBB2A PE=1 SV=1 - [TBB2A_HUMAN]	9446.13	0.6112	1	2	22	336	445	49.9	4.89
P13489	RIBONUCLEASE INHIBITOR OS=HOMO SAPIENS GN=RNH1 PE=1 SV=2 - [RINI_HUMAN]	2464.46	0.6464	1	18	18	73	461	49.9	4.82
Q9BQE3	TUBULIN ALPHA-1C CHAIN OS=HOMO SAPIENS GN=TUBA1C PE=1 SV=1 - [TBA1C_HUMAN]	4187.81	0.5791	2	2	19	149	449	49.9	5.1
P18031	TYROSINE-PROTEIN PHOSPHATASE NON-RECEPTOR TYPE 1 OS=HOMO SAPIENS GN=PTPN1 PE=1 SV=1 - [PTN1_HUMAN]	284.26	0.2	1	7	7	15	435	49.9	6.27
Q9Y305	ACYL-COENZYME A THIOESTERASE 9, MITOCHONDRIAL OS=HOMO SAPIENS GN=ACOT9 PE=1 SV=2 - [ACOT9_HUMAN]	610.74	0.3485	1	13	13	35	439	49.9	8.6
A6NHL2	TUBULIN ALPHA CHAIN-LIKE 3 OS=HOMO SAPIENS GN=TUBAL3 PE=1 SV=2 - [TBAL3_HUMAN]	331.28	0.083	1	1	4	22	446	49.9	6.05
Q9Y2G5	GDP-FUCOSE PROTEIN O-FUCOSYLTRANSFERASE 2 OS=HOMO SAPIENS GN=POFUT2 PE=2 SV=3 - [OFUT2_HUMAN]	34.19	0.0326	1	1	1	1	429	49.9	6.6
Q9Y6N5	SULFIDE:QUINONE OXIDOREDUCTASE, MITOCHONDRIAL OS=HOMO SAPIENS GN=SQRDL PE=1 SV=1 - [SQRD_HUMAN]	210.88	0.1111	1	4	4	13	450	49.9	9.11
P49642	DNA PRIMASE SMALL SUBUNIT OS=HOMO SAPIENS GN=PRIM1 PE=1 SV=1 - [PRI1_HUMAN]	37.55	0.0405	1	1	1	1	420	49.9	8.21
Q96I51	WILLIAMS-BEUREN SYNDROME CHROMOSOMAL REGION 16 PROTEIN OS=HOMO SAPIENS GN=WBSCR16 PE=1 SV=2 - [WBS16_HUMAN]	25.25	0.0259	1	1	1	1	464	50	8.4
P68104	ELONGATION FACTOR 1-ALPHA 1 OS=HOMO SAPIENS GN=EEF1A1 PE=1 SV=1 - [EF1A1_HUMAN]	3630.08	0.4372	3	14	14	152	462	50.1	9.01
P30520	ADENYLOSUCCINATE SYNTHETASE ISOZYME 2 OS=HOMO SAPIENS GN=ADSS PE=1 SV=3 - [PURA2_HUMAN]	129.39	0.0548	1	2	2	4	456	50.1	6.55
Q71U36	TUBULIN ALPHA-1A CHAIN OS=HOMO SAPIENS GN=TUBA1A PE=1 SV=1 - [TBA1A_HUMAN]	9943.09	0.6497	3	1	22	311	451	50.1	5.06
P26641	ELONGATION FACTOR 1-GAMMA OS=HOMO SAPIENS GN=EEF1G PE=1 SV=3 - [EF1G_HUMAN]	1395.93	0.4119	1	17	17	74	437	50.1	6.67
Q9UKX7	NUCLEAR PORE COMPLEX PROTEIN NUP50 OS=HOMO SAPIENS GN=NUP50 PE=1 SV=2 - [NUP50_HUMAN]	86.51	0.1496	1	4	4	5	468	50.1	7.06
P68104	elongation factor 1-alpha 1 os=homo sapiens gn=eef1a1 pe=1 sv=1 - [ef1a1_human]	1015.13	0.3377	2	3	10	42	462	50.1	9.01
Q71U36	tubulin alpha-1a chain os=homo sapiens gn=tuba1a pe=1 sv=1 - [tba1a_human]	1414.11	0.4435	3	2	13	64	451	50.1	5.06
P68363	tubulin alpha-1b chain os=homo sapiens gn=tuba1b pe=1 sv=1 - [tba1b_human]	1877.82	0.4435	3	2	13	73	451	50.1	5.06
P26641	elongation factor 1-gamma os=homo sapiens gn=eef1g pe=1 sv=3 - [ef1g_human]	425.87	0.151	1	8	8	23	437	50.1	6.67
P68104	elongation factor 1-alpha 1 os=homo sapiens gn=eef1a1 pe=1 sv=1 - [ef1a1_human]	1242.24	0.2771	2	4	10	58	462	50.1	9.01
Q71U36	tubulin alpha-1a chain os=homo sapiens gn=tuba1a pe=1 sv=1 - [tba1a_human]	2605.88	0.5588	4	1	17	100	451	50.1	5.06
P68363	tubulin alpha-1b chain os=homo sapiens gn=tuba1b pe=1 sv=1 - [tba1b_human]	2992.77	0.5588	4	1	17	106	451	50.1	5.06
P26641	elongation factor 1-gamma os=homo sapiens gn=eef1g pe=1 sv=3 - [ef1g_human]	573.8	0.1876	1	9	9	25	437	50.1	6.67
P68104	elongation factor 1-alpha 1 os=homo sapiens gn=eef1a1 pe=1 sv=1 - [ef1a1_human]	988.46	0.2446	2	4	9	43	462	50.1	9.01
P68363	tubulin alpha-1b chain os=homo sapiens gn=tuba1b pe=1 sv=1 - [tba1b_human]	1930.7	0.4723	4	3	14	73	451	50.1	5.06
P26641	elongation factor 1-gamma os=homo sapiens gn=eef1g pe=1 sv=3 - [ef1g_human]	594.9	0.2654	1	12	12	31	437	50.1	6.67
P68104	ELONGATION FACTOR 1-ALPHA 1 OS=HOMO SAPIENS GN=EEF1A1 PE=1 SV=1 - [EF1A1_HUMAN]	2207.38	0.2771	3	10	10	94	462	50.1	9.01
Q71U36	TUBULIN ALPHA-1A CHAIN OS=HOMO SAPIENS GN=TUBA1A PE=1 SV=1 - [TBA1A_HUMAN]	4636.86	0.5588	3	1	18	148	451	50.1	5.06
P26641	ELONGATION FACTOR 1-GAMMA OS=HOMO SAPIENS GN=EEF1G PE=1 SV=3 - [EF1G_HUMAN]	666.24	0.2586	1	12	12	35	437	50.1	6.67
P68104	ELONGATION FACTOR 1-ALPHA 1 OS=HOMO SAPIENS GN=EEF1A1 PE=1 SV=1 - [EF1A1_HUMAN]	4766.04	0.5671	3	18	18	206	462	50.1	9.01
P30520	ADENYLOSUCCINATE SYNTHETASE ISOZYME 2 OS=HOMO SAPIENS GN=ADSS PE=1 SV=3 - [PURA2_HUMAN]	551.4	0.2346	1	8	8	23	456	50.1	6.55
Q71U36	TUBULIN ALPHA-1A CHAIN OS=HOMO SAPIENS GN=TUBA1A PE=1 SV=1 - [TBA1A_HUMAN]	3957.69	0.5765	3	1	19	151	451	50.1	5.06
P68363	TUBULIN ALPHA-1B CHAIN OS=HOMO SAPIENS GN=TUBA1B PE=1 SV=1 - [TBA1B_HUMAN]	4698.63	0.5765	3	1	19	163	451	50.1	5.06
P26641	ELONGATION FACTOR 1-GAMMA OS=HOMO SAPIENS GN=EEF1G PE=1 SV=3 - [EF1G_HUMAN]	3750.75	0.5789	1	22	22	148	437	50.1	6.67
P36551	COPROPORPHYRINOGEN-III OXIDASE, MITOCHONDRIAL OS=HOMO SAPIENS GN=CPOX PE=1 SV=3 - [HEM6_HUMAN]	77.03	0.0573	1	2	2	7	454	50.1	8.25
Q96Q11	TRNA-NUCLEOTIDYLTRANSFERASE 1, MITOCHONDRIAL OS=HOMO SAPIENS GN=TRNT1 PE=1 SV=1 - [TRNT1_HUMAN]	38.59	0.0161	1	1	1	1	434	50.1	8.1
Q92504	ZINC TRANSPORTER SLC39A7 OS=HOMO SAPIENS GN=SLC39A7 PE=1 SV=2 - [S39A7_HUMAN]	30.32	0.0554	1	1	1	1	469	50.1	6.87
Q9Y265	RUVB-LIKE 1 OS=HOMO SAPIENS GN=RUVBL1 PE=1 SV=1 - [RUVB1_HUMAN]	1620.12	0.4298	1	16	16	77	456	50.2	6.42
Q9Y697	CYSTEINE DESULFURASE, MITOCHONDRIAL OS=HOMO SAPIENS GN=NFS1 PE=1 SV=3 - [NFS1_HUMAN]	124.69	0.0306	1	1	1	3	457	50.2	8.31
P80303	NUCLEOBINDIN-2 OS=HOMO SAPIENS GN=NUCB2 PE=1 SV=2 - [NUCB2_HUMAN]	265.91	0.181	1	6	6	19	420	50.2	5.12
Q9NR50	TRANSLATION INITIATION FACTOR EIF-2B SUBUNIT GAMMA OS=HOMO SAPIENS GN=EIF2B3 PE=1 SV=1 - [EI2BG_HUMAN]	33.92	0.0664	1	3	3	7	452	50.2	6.47
Q9Y265	ruvb-like 1 os=homo sapiens gn=ruvbl1 pe=1 sv=1 - [ruvb1_human]	224.11	0.0943	1	3	3	9	456	50.2	6.42
Q9Y265	ruvb-like 1 os=homo sapiens gn=ruvbl1 pe=1 sv=1 - [ruvb1_human]	470.2	0.3706	1	12	12	25	456	50.2	6.42
Q9Y265	ruvb-like 1 os=homo sapiens gn=ruvbl1 pe=1 sv=1 - [ruvb1_human]	38.69	0.1272	1	4	4	6	456	50.2	6.42
Q9Y265	RUVB-LIKE 1 OS=HOMO SAPIENS GN=RUVBL1 PE=1 SV=1 - [RUVB1_HUMAN]	190.66	0.1162	1	4	4	10	456	50.2	6.42
P80303	NUCLEOBINDIN-2 OS=HOMO SAPIENS GN=NUCB2 PE=1 SV=2 - [NUCB2_HUMAN]	21.46	0.0214	1	1	1	2	420	50.2	5.12
Q99808	EQUILIBRATIVE NUCLEOSIDE TRANSPORTER 1 OS=HOMO SAPIENS GN=SLC29A1 PE=1 SV=3 - [S29A1_HUMAN]	21.73	0.0329	1	1	1	1	456	50.2	8.29
Q9Y697	CYSTEINE DESULFURASE, MITOCHONDRIAL OS=HOMO SAPIENS GN=NFS1 PE=1 SV=3 - [NFS1_HUMAN]	252.21	0.0744	1	3	3	8	457	50.2	8.31
P80303	NUCLEOBINDIN-2 OS=HOMO SAPIENS GN=NUCB2 PE=1 SV=2 - [NUCB2_HUMAN]	622.69	0.2071	1	7	7	23	420	50.2	5.12
Q9H4B7	TUBULIN BETA-1 CHAIN OS=HOMO SAPIENS GN=TUBB1 PE=1 SV=1 - [TBB1_HUMAN]	3302.64	0.1286	1	1	7	116	451	50.3	5.17
Q9P2R7	SUCCINYL-COA LIGASE [ADP-FORMING] SUBUNIT BETA, MITOCHONDRIAL OS=HOMO SAPIENS GN=SUCLA2 PE=1 SV=3 - [SUCB1_HUMAN]	153.42	0.0626	1	3	3	5	463	50.3	7.42
Q9NP92	28S RIBOSOMAL PROTEIN S30, MITOCHONDRIAL OS=HOMO SAPIENS GN=MRPS30 PE=1 SV=2 - [RT30_HUMAN]	27.09	0.0706	1	2	2	2	439	50.3	7.97
Q9P2R7	succinyl-coa ligase [adp-forming] subunit beta, mitochondrial os=homo sapiens gn=sucla2 pe=1 sv=3 - [sucb1_human]	40.47	0.0259	1	1	1	1	463	50.3	7.42
Q9P2R7	succinyl-coa ligase [adp-forming] subunit beta, mitochondrial os=homo sapiens gn=sucla2 pe=1 sv=3 - [sucb1_human]	50.11	0.0259	1	1	1	1	463	50.3	7.42
Q9P2R7	SUCCINYL-COA LIGASE [ADP-FORMING] SUBUNIT BETA, MITOCHONDRIAL OS=HOMO SAPIENS GN=SUCLA2 PE=1 SV=3 - [SUCB1_HUMAN]	242.05	0.1814	1	7	7	12	463	50.3	7.42
O43913	ORIGIN RECOGNITION COMPLEX SUBUNIT 5 OS=HOMO SAPIENS GN=ORC5L PE=1 SV=1 - [ORC5_HUMAN]	61.4	0.0207	1	1	1	3	435	50.3	7.74
O43929	ORIGIN RECOGNITION COMPLEX SUBUNIT 4 OS=HOMO SAPIENS GN=ORC4L PE=1 SV=2 - [ORC4_HUMAN]	0	0.0206	1	1	1	1	436	50.3	8
Q9NP92	28S RIBOSOMAL PROTEIN S30, MITOCHONDRIAL OS=HOMO SAPIENS GN=MRPS30 PE=1 SV=2 - [RT30_HUMAN]	24.9	0.0273	1	1	1	1	439	50.3	7.97
Q13509	TUBULIN BETA-3 CHAIN OS=HOMO SAPIENS GN=TUBB3 PE=1 SV=2 - [TBB3_HUMAN]	9279.71	0.5178	1	3	22	320	450	50.4	4.93
Q07960	RHO GTPASE-ACTIVATING PROTEIN 1 OS=HOMO SAPIENS GN=ARHGAP1 PE=1 SV=1 - [RHG01_HUMAN]	70.32	0.0957	1	3	3	6	439	50.4	6.29
Q05639	elongation factor 1-alpha 2 os=homo sapiens gn=eef1a2 pe=1 sv=1 - [ef1a2_human]	1051.91	0.3369	1	3	10	43	463	50.4	9.03
Q05639	elongation factor 1-alpha 2 os=homo sapiens gn=eef1a2 pe=1 sv=1 - [ef1a2_human]	1322.69	0.2743	1	3	9	60	463	50.4	9.03
Q07960	rho gtpase-activating protein 1 os=homo sapiens gn=arhgap1 pe=1 sv=1 - [rhg01_human]	36.26	0.0456	1	1	1	2	439	50.4	6.29
Q05639	elongation factor 1-alpha 2 os=homo sapiens gn=eef1a2 pe=1 sv=1 - [ef1a2_human]	1200.88	0.2441	1	4	9	52	463	50.4	9.03
Q13509	TUBULIN BETA-3 CHAIN OS=HOMO SAPIENS GN=TUBB3 PE=1 SV=2 - [TBB3_HUMAN]	6725.06	0.4867	1	1	18	229	450	50.4	4.93
Q07960	RHO GTPASE-ACTIVATING PROTEIN 1 OS=HOMO SAPIENS GN=ARHGAP1 PE=1 SV=1 - [RHG01_HUMAN]	512.85	0.2984	1	9	9	25	439	50.4	6.29
Q4G148	GLUCOSIDE XYLOSYLTRANSFERASE 1 OS=HOMO SAPIENS GN=GXYLT1 PE=1 SV=2 - [GXLT1_HUMAN]	84.36	0.0455	1	2	2	4	440	50.5	8.65
Q6KB66	KERATIN, TYPE II CYTOSKELETAL 80 OS=HOMO SAPIENS GN=KRT80 PE=1 SV=2 - [K2C80_HUMAN]	575.79	0.1305	1	4	5	19	452	50.5	5.67
P31150	RAB GDP DISSOCIATION INHIBITOR ALPHA OS=HOMO SAPIENS GN=GDI1 PE=1 SV=2 - [GDIA_HUMAN]	1501.6	0.2796	1	4	10	45	447	50.6	5.14
P50395	RAB GDP DISSOCIATION INHIBITOR BETA OS=HOMO SAPIENS GN=GDI2 PE=1 SV=2 - [GDIB_HUMAN]	2415.59	0.5326	1	12	18	79	445	50.6	6.47
Q16181	SEPTIN-7 OS=HOMO SAPIENS GN=SEPT7 PE=1 SV=2 - [SEPT7_HUMAN]	455	0.1625	3	4	5	20	437	50.6	8.63
Q9H0S4	PROBABLE ATP-DEPENDENT RNA HELICASE DDX47 OS=HOMO SAPIENS GN=DDX47 PE=1 SV=1 - [DDX47_HUMAN]	44.74	0.0527	1	2	2	4	455	50.6	9.1
P42167	LAMINA-ASSOCIATED POLYPEPTIDE 2, ISOFORMS BETA/GAMMA OS=HOMO SAPIENS GN=TMPO PE=1 SV=2 - [LAP2B_HUMAN]	397.3	0.3216	2	9	9	22	454	50.6	9.38
P50395	rab gdp dissociation inhibitor beta os=homo sapiens gn=gdi2 pe=1 sv=2 - [gdib_human]	101.97	0.1573	2	5	5	9	445	50.6	6.47
P31150	rab gdp dissociation inhibitor alpha os=homo sapiens gn=gdi1 pe=1 sv=2 - [gdia_human]	533.08	0.2819	1	4	10	29	447	50.6	5.14
P50395	rab gdp dissociation inhibitor beta os=homo sapiens gn=gdi2 pe=1 sv=2 - [gdib_human]	557.76	0.3281	1	5	11	32	445	50.6	6.47
Q16181	septin-7 os=homo sapiens gn=sept7 pe=1 sv=2 - [sept7_human]	92.62	0.0435	5	1	2	4	437	50.6	8.63
Q9H0S4	probable atp-dependent rna helicase ddx47 os=homo sapiens gn=ddx47 pe=1 sv=1 - [ddx47_human]	31.09	0.022	1	1	1	1	455	50.6	9.1
P31150	rab gdp dissociation inhibitor alpha os=homo sapiens gn=gdi1 pe=1 sv=2 - [gdia_human]	299.5	0.2081	1	2	6	10	447	50.6	5.14
P50395	rab gdp dissociation inhibitor beta os=homo sapiens gn=gdi2 pe=1 sv=2 - [gdib_human]	474.62	0.3888	1	8	12	23	445	50.6	6.47
P31150	RAB GDP DISSOCIATION INHIBITOR ALPHA OS=HOMO SAPIENS GN=GDI1 PE=1 SV=2 - [GDIA_HUMAN]	491.8	0.1611	1	2	6	19	447	50.6	5.14
P50395	RAB GDP DISSOCIATION INHIBITOR BETA OS=HOMO SAPIENS GN=GDI2 PE=1 SV=2 - [GDIB_HUMAN]	507.89	0.2157	1	4	8	23	445	50.6	6.47
Q16181	SEPTIN-7 OS=HOMO SAPIENS GN=SEPT7 PE=1 SV=2 - [SEPT7_HUMAN]	89.99	0.0709	5	2	3	6	437	50.6	8.63
P50395	RAB GDP DISSOCIATION INHIBITOR BETA OS=HOMO SAPIENS GN=GDI2 PE=1 SV=2 - [GDIB_HUMAN]	2430.99	0.4989	2	17	17	80	445	50.6	6.47
Q16181	SEPTIN-7 OS=HOMO SAPIENS GN=SEPT7 PE=1 SV=2 - [SEPT7_HUMAN]	771.64	0.1922	3	5	6	28	437	50.6	8.63
Q9H0S4	PROBABLE ATP-DEPENDENT RNA HELICASE DDX47 OS=HOMO SAPIENS GN=DDX47 PE=1 SV=1 - [DDX47_HUMAN]	147.59	0.0901	1	3	3	7	455	50.6	9.1
P10645	chromogranin-a os=homo sapiens gn=chga pe=1 sv=7 - [cmga_human]	29.91	0.0131	6	1	1	1	457	50.7	4.6
P41240	TYROSINE-PROTEIN KINASE CSK OS=HOMO SAPIENS GN=CSK PE=1 SV=1 - [CSK_HUMAN]	29.62	0.0244	1	1	1	2	450	50.7	7.06
P39656	DOLICHYL-DIPHOSPHOOLIGOSACCHARIDE--PROTEIN GLYCOSYLTRANSFERASE 48 KDA SUBUNIT OS=HOMO SAPIENS GN=DDOST PE=1 SV=4 - [OST48_HUMAN]	434.4	0.3289	1	12	12	30	456	50.8	6.55
P49821	NADH DEHYDROGENASE [UBIQUINONE] FLAVOPROTEIN 1, MITOCHONDRIAL OS=HOMO SAPIENS GN=NDUFV1 PE=1 SV=4 - [NDUV1_HUMAN]	41.83	0.0151	1	1	1	1	464	50.8	8.21
Q9NS86	LANC-LIKE PROTEIN 2 OS=HOMO SAPIENS GN=LANCL2 PE=1 SV=1 - [LANC2_HUMAN]	0	0.0222	1	1	1	1	450	50.8	7.43
P39656	dolichyl-diphosphooligosaccharide--protein glycosyltransferase 48 kda subunit os=homo sapiens gn=ddost pe=1 sv=4 - [ost48_human]	176.45	0.1382	1	6	6	13	456	50.8	6.55
P49821	nadh dehydrogenase [ubiquinone] flavoprotein 1, mitochondrial os=homo sapiens gn=ndufv1 pe=1 sv=4 - [nduv1_human]	0	0.0151	1	1	1	1	464	50.8	8.21
Q92485	acid sphingomyelinase-like phosphodiesterase 3b os=homo sapiens gn=smpdl3b pe=2 sv=2 - [asm3b_human]	96.01	0.0264	1	1	1	3	455	50.8	5.64
P39656	dolichyl-diphosphooligosaccharide--protein glycosyltransferase 48 kda subunit os=homo sapiens gn=ddost pe=1 sv=4 - [ost48_human]	181.78	0.1667	1	7	7	11	456	50.8	6.55
P49821	nadh dehydrogenase [ubiquinone] flavoprotein 1, mitochondrial os=homo sapiens gn=ndufv1 pe=1 sv=4 - [nduv1_human]	55.24	0.0366	1	2	2	5	464	50.8	8.21
P39656	dolichyl-diphosphooligosaccharide--protein glycosyltransferase 48 kda subunit os=homo sapiens gn=ddost pe=1 sv=4 - [ost48_human]	216.36	0.193	1	8	8	13	456	50.8	6.55
P39656	DOLICHYL-DIPHOSPHOOLIGOSACCHARIDE--PROTEIN GLYCOSYLTRANSFERASE 48 KDA SUBUNIT OS=HOMO SAPIENS GN=DDOST PE=1 SV=4 - [OST48_HUMAN]	294.82	0.2018	1	9	9	22	456	50.8	6.55
P39656	DOLICHYL-DIPHOSPHOOLIGOSACCHARIDE--PROTEIN GLYCOSYLTRANSFERASE 48 KDA SUBUNIT OS=HOMO SAPIENS GN=DDOST PE=1 SV=4 - [OST48_HUMAN]	476.77	0.3202	1	11	11	32	456	50.8	6.55
P49821	NADH DEHYDROGENASE [UBIQUINONE] FLAVOPROTEIN 1, MITOCHONDRIAL OS=HOMO SAPIENS GN=NDUFV1 PE=1 SV=4 - [NDUV1_HUMAN]	269.26	0.2241	1	9	9	19	464	50.8	8.21
P61978	HETEROGENEOUS NUCLEAR RIBONUCLEOPROTEIN K OS=HOMO SAPIENS GN=HNRNPK PE=1 SV=1 - [HNRPK_HUMAN]	2424.34	0.4233	1	16	16	78	463	50.9	5.54
P48735	ISOCITRATE DEHYDROGENASE [NADP], MITOCHONDRIAL OS=HOMO SAPIENS GN=IDH2 PE=1 SV=2 - [IDHP_HUMAN]	52.04	0.0531	1	2	2	2	452	50.9	8.69
O75312	ZINC FINGER PROTEIN ZPR1 OS=HOMO SAPIENS GN=ZNF259 PE=1 SV=1 - [ZPR1_HUMAN]	311.16	0.207	1	8	8	17	459	50.9	4.73
P49840	GLYCOGEN SYNTHASE KINASE-3 ALPHA OS=HOMO SAPIENS GN=GSK3A PE=1 SV=2 - [GSK3A_HUMAN]	29.26	0.0186	1	1	1	1	483	50.9	8.75
P61978	heterogeneous nuclear ribonucleoprotein k os=homo sapiens gn=hnrnpk pe=1 sv=1 - [hnrpk_human]	3304.14	0.5205	1	19	19	115	463	50.9	5.54
P48735	isocitrate dehydrogenase [nadp], mitochondrial os=homo sapiens gn=idh2 pe=1 sv=2 - [idhp_human]	82.53	0.1549	1	6	6	8	452	50.9	8.69
P61978	heterogeneous nuclear ribonucleoprotein k os=homo sapiens gn=hnrnpk pe=1 sv=1 - [hnrpk_human]	2742.15	0.4795	1	16	16	91	463	50.9	5.54
P48735	isocitrate dehydrogenase [nadp], mitochondrial os=homo sapiens gn=idh2 pe=1 sv=2 - [idhp_human]	171.12	0.1659	2	7	7	13	452	50.9	8.69
P61978	heterogeneous nuclear ribonucleoprotein k os=homo sapiens gn=hnrnpk pe=1 sv=1 - [hnrpk_human]	1041.13	0.3283	1	12	12	30	463	50.9	5.54
P48735	isocitrate dehydrogenase [nadp], mitochondrial os=homo sapiens gn=idh2 pe=1 sv=2 - [idhp_human]	68.15	0.0531	1	2	2	5	452	50.9	8.69
P61978	HETEROGENEOUS NUCLEAR RIBONUCLEOPROTEIN K OS=HOMO SAPIENS GN=HNRNPK PE=1 SV=1 - [HNRPK_HUMAN]	2303.39	0.4795	1	17	17	75	463	50.9	5.54
P61978	HETEROGENEOUS NUCLEAR RIBONUCLEOPROTEIN K OS=HOMO SAPIENS GN=HNRNPK PE=1 SV=1 - [HNRPK_HUMAN]	941.75	0.3434	1	12	12	29	463	50.9	5.54
P48735	ISOCITRATE DEHYDROGENASE [NADP], MITOCHONDRIAL OS=HOMO SAPIENS GN=IDH2 PE=1 SV=2 - [IDHP_HUMAN]	394.65	0.2279	1	8	9	23	452	50.9	8.69
O75312	ZINC FINGER PROTEIN ZPR1 OS=HOMO SAPIENS GN=ZNF259 PE=1 SV=1 - [ZPR1_HUMAN]	35.43	0.0261	1	1	1	1	459	50.9	4.73
P31146	coronin-1a os=homo sapiens gn=coro1a pe=1 sv=4 - [cor1a_human]	44.97	0.0347	1	1	1	1	461	51	6.68
Q6P9B6	TLD DOMAIN-CONTAINING PROTEIN KIAA1609 OS=HOMO SAPIENS GN=KIAA1609 PE=1 SV=1 - [K1609_HUMAN]	49.82	0.0197	1	1	1	2	456	51	6.33
Q96GQ5	UPF0420 PROTEIN C16ORF58 OS=HOMO SAPIENS GN=C16ORF58 PE=1 SV=2 - [CP058_HUMAN]	29.12	0.015	1	1	1	1	468	51	6.93
P41091	EUKARYOTIC TRANSLATION INITIATION FACTOR 2 SUBUNIT 3 OS=HOMO SAPIENS GN=EIF2S3 PE=1 SV=3 - [IF2G_HUMAN]	642.44	0.3453	2	13	13	36	472	51.1	8.4
Q9H993	UPF0364 PROTEIN C6ORF211 OS=HOMO SAPIENS GN=C6ORF211 PE=1 SV=1 - [CF211_HUMAN]	27.52	0.0363	1	1	1	1	441	51.1	5.76
Q9BT40	INOSITOL POLYPHOSPHATE 5-PHOSPHATASE K OS=HOMO SAPIENS GN=INPP5K PE=1 SV=3 - [INP5K_HUMAN]	36.99	0.0223	1	1	1	1	448	51.1	6.54
Q9Y230	RUVB-LIKE 2 OS=HOMO SAPIENS GN=RUVBL2 PE=1 SV=3 - [RUVB2_HUMAN]	949.55	0.3758	1	15	15	44	463	51.1	5.64
P41091	eukaryotic translation initiation factor 2 subunit 3 os=homo sapiens gn=eif2s3 pe=1 sv=3 - [if2g_human]	76.64	0.053	2	2	2	4	472	51.1	8.4
Q9H993	upf0364 protein c6orf211 os=homo sapiens gn=c6orf211 pe=1 sv=1 - [cf211_human]	57.84	0.0998	1	3	3	7	441	51.1	5.76
Q9Y230	ruvb-like 2 os=homo sapiens gn=ruvbl2 pe=1 sv=3 - [ruvb2_human]	115.02	0.1533	1	6	6	12	463	51.1	5.64
P41091	eukaryotic translation initiation factor 2 subunit 3 os=homo sapiens gn=eif2s3 pe=1 sv=3 - [if2g_human]	190.13	0.1102	2	4	4	9	472	51.1	8.4
Q9H993	upf0364 protein c6orf211 os=homo sapiens gn=c6orf211 pe=1 sv=1 - [cf211_human]	212	0.0998	1	3	3	11	441	51.1	5.76
Q9Y230	ruvb-like 2 os=homo sapiens gn=ruvbl2 pe=1 sv=3 - [ruvb2_human]	314.37	0.2311	1	9	9	18	463	51.1	5.64
P41091	eukaryotic translation initiation factor 2 subunit 3 os=homo sapiens gn=eif2s3 pe=1 sv=3 - [if2g_human]	94.48	0.1102	2	4	4	5	472	51.1	8.4
Q9H993	upf0364 protein c6orf211 os=homo sapiens gn=c6orf211 pe=1 sv=1 - [cf211_human]	178.23	0.0998	1	3	3	8	441	51.1	5.76
Q9Y230	ruvb-like 2 os=homo sapiens gn=ruvbl2 pe=1 sv=3 - [ruvb2_human]	170.99	0.1685	1	7	7	12	463	51.1	5.64
P41091	EUKARYOTIC TRANSLATION INITIATION FACTOR 2 SUBUNIT 3 OS=HOMO SAPIENS GN=EIF2S3 PE=1 SV=3 - [IF2G_HUMAN]	408.31	0.161	2	6	6	18	472	51.1	8.4
Q9Y230	RUVB-LIKE 2 OS=HOMO SAPIENS GN=RUVBL2 PE=1 SV=3 - [RUVB2_HUMAN]	57.02	0.0994	1	4	4	8	463	51.1	5.64
P41091	EUKARYOTIC TRANSLATION INITIATION FACTOR 2 SUBUNIT 3 OS=HOMO SAPIENS GN=EIF2S3 PE=1 SV=3 - [IF2G_HUMAN]	260.84	0.1907	2	7	7	16	472	51.1	8.4
Q9H993	UPF0364 PROTEIN C6ORF211 OS=HOMO SAPIENS GN=C6ORF211 PE=1 SV=1 - [CF211_HUMAN]	49.03	0.093	1	3	3	3	441	51.1	5.76
Q9BT40	INOSITOL POLYPHOSPHATE 5-PHOSPHATASE K OS=HOMO SAPIENS GN=INPP5K PE=1 SV=3 - [INP5K_HUMAN]	40.14	0.0223	1	1	1	3	448	51.1	6.54
Q9Y230	RUVB-LIKE 2 OS=HOMO SAPIENS GN=RUVBL2 PE=1 SV=3 - [RUVB2_HUMAN]	342.97	0.324	1	13	13	28	463	51.1	5.64
P23258	TUBULIN GAMMA-1 CHAIN OS=HOMO SAPIENS GN=TUBG1 PE=1 SV=2 - [TBG1_HUMAN]	565.08	0.4523	2	13	13	27	451	51.1	6.14
Q13451	PEPTIDYL-PROLYL CIS-TRANS ISOMERASE FKBP5 OS=HOMO SAPIENS GN=FKBP5 PE=1 SV=2 - [FKBP5_HUMAN]	92.69	0.0897	1	3	3	7	457	51.2	5.9
P08779	keratin, type i cytoskeletal 16 os=homo sapiens gn=krt16 pe=1 sv=4 - [k1c16_human]	690.05	0.2516	10	5	12	33	473	51.2	5.05
P08779	keratin, type i cytoskeletal 16 os=homo sapiens gn=krt16 pe=1 sv=4 - [k1c16_human]	1379.41	0.4545	9	10	19	60	473	51.2	5.05
P08779	keratin, type i cytoskeletal 16 os=homo sapiens gn=krt16 pe=1 sv=4 - [k1c16_human]	431.79	0.3256	9	5	12	24	473	51.2	5.05
Q8NFQ8	TORSIN-1A-INTERACTING PROTEIN 2 OS=HOMO SAPIENS GN=TOR1AIP2 PE=1 SV=1 - [TOIP2_HUMAN]	251.41	0.2809	1	7	7	15	470	51.2	4.96
P08779	KERATIN, TYPE I CYTOSKELETAL 16 OS=HOMO SAPIENS GN=KRT16 PE=1 SV=4 - [K1C16_HUMAN]	465.15	0.2347	12	4	10	26	473	51.2	5.05
O43615	MITOCHONDRIAL IMPORT INNER MEMBRANE TRANSLOCASE SUBUNIT TIM44 OS=HOMO SAPIENS GN=TIMM44 PE=1 SV=2 - [TIM44_HUMAN]	36	0.0288	1	1	1	2	452	51.3	8.32
P55084	TRIFUNCTIONAL ENZYME SUBUNIT BETA, MITOCHONDRIAL OS=HOMO SAPIENS GN=HADHB PE=1 SV=3 - [ECHB_HUMAN]	344.32	0.154	1	8	8	18	474	51.3	9.41
P49005	DNA POLYMERASE DELTA SUBUNIT 2 OS=HOMO SAPIENS GN=POLD2 PE=1 SV=1 - [DPOD2_HUMAN]	27.74	0.032	1	1	1	3	469	51.3	5.58
Q06546	GA-BINDING PROTEIN ALPHA CHAIN OS=HOMO SAPIENS GN=GABPA PE=1 SV=1 - [GABPA_HUMAN]	24.58	0.0595	1	2	2	2	454	51.3	4.97
P55084	trifunctional enzyme subunit beta, mitochondrial os=homo sapiens gn=hadhb pe=1 sv=3 - [echb_human]	54.04	0.0422	1	2	2	3	474	51.3	9.41
P55084	trifunctional enzyme subunit beta, mitochondrial os=homo sapiens gn=hadhb pe=1 sv=3 - [echb_human]	91.16	0.0844	1	4	4	5	474	51.3	9.41
P55084	trifunctional enzyme subunit beta, mitochondrial os=homo sapiens gn=hadhb pe=1 sv=3 - [echb_human]	72.71	0.1245	1	6	6	6	474	51.3	9.41
O43615	MITOCHONDRIAL IMPORT INNER MEMBRANE TRANSLOCASE SUBUNIT TIM44 OS=HOMO SAPIENS GN=TIMM44 PE=1 SV=2 - [TIM44_HUMAN]	0	0.0265	1	1	1	1	452	51.3	8.32
P55084	TRIFUNCTIONAL ENZYME SUBUNIT BETA, MITOCHONDRIAL OS=HOMO SAPIENS GN=HADHB PE=1 SV=3 - [ECHB_HUMAN]	136.42	0.0781	1	4	4	7	474	51.3	9.41
O43615	MITOCHONDRIAL IMPORT INNER MEMBRANE TRANSLOCASE SUBUNIT TIM44 OS=HOMO SAPIENS GN=TIMM44 PE=1 SV=2 - [TIM44_HUMAN]	350.3	0.1438	1	5	5	11	452	51.3	8.32
P55084	TRIFUNCTIONAL ENZYME SUBUNIT BETA, MITOCHONDRIAL OS=HOMO SAPIENS GN=HADHB PE=1 SV=3 - [ECHB_HUMAN]	450.84	0.2405	1	11	11	28	474	51.3	9.41
P49005	DNA POLYMERASE DELTA SUBUNIT 2 OS=HOMO SAPIENS GN=POLD2 PE=1 SV=1 - [DPOD2_HUMAN]	74.56	0.0597	1	2	2	3	469	51.3	5.58
P08729	KERATIN, TYPE II CYTOSKELETAL 7 OS=HOMO SAPIENS GN=KRT7 PE=1 SV=4 - [K2C7_HUMAN]	1876.62	0.3923	11	16	20	64	469	51.4	5.49
Q13418	INTEGRIN-LINKED PROTEIN KINASE OS=HOMO SAPIENS GN=ILK PE=1 SV=2 - [ILK_HUMAN]	27.36	0.031	1	1	1	1	452	51.4	8.07
O95232	LUC7-LIKE PROTEIN 3 OS=HOMO SAPIENS GN=LUC7L3 PE=1 SV=2 - [LC7L3_HUMAN]	107.59	0.0995	1	3	3	4	432	51.4	9.79
O95232	luc7-like protein 3 os=homo sapiens gn=luc7l3 pe=1 sv=2 - [lc7l3_human]	179.82	0.1366	1	4	4	9	432	51.4	9.79
O95232	luc7-like protein 3 os=homo sapiens gn=luc7l3 pe=1 sv=2 - [lc7l3_human]	321.46	0.1366	1	4	4	9	432	51.4	9.79
P56159	gdnf family receptor alpha-1 os=homo sapiens gn=gfra1 pe=2 sv=2 - [gfra1_human]	36.45	0.0409	1	2	2	2	465	51.4	7.91
O95232	luc7-like protein 3 os=homo sapiens gn=luc7l3 pe=1 sv=2 - [lc7l3_human]	74.55	0.0741	1	2	2	4	432	51.4	9.79
P08729	KERATIN, TYPE II CYTOSKELETAL 7 OS=HOMO SAPIENS GN=KRT7 PE=1 SV=4 - [K2C7_HUMAN]	689.06	0.2154	11	8	11	24	469	51.4	5.49
O95232	LUC7-LIKE PROTEIN 3 OS=HOMO SAPIENS GN=LUC7L3 PE=1 SV=2 - [LC7L3_HUMAN]	59.79	0.0741	1	2	2	2	432	51.4	9.79
P08729	KERATIN, TYPE II CYTOSKELETAL 7 OS=HOMO SAPIENS GN=KRT7 PE=1 SV=4 - [K2C7_HUMAN]	2042.55	0.4072	7	15	21	71	469	51.4	5.49
Q6YP21	KYNURENINE--OXOGLUTARATE TRANSAMINASE 3 OS=HOMO SAPIENS GN=CCBL2 PE=1 SV=1 - [KAT3_HUMAN]	123.95	0.0529	1	2	2	6	454	51.4	8.19
Q13418	INTEGRIN-LINKED PROTEIN KINASE OS=HOMO SAPIENS GN=ILK PE=1 SV=2 - [ILK_HUMAN]	209.25	0.1925	1	8	8	13	452	51.4	8.07
O95674	PHOSPHATIDATE CYTIDYLYLTRANSFERASE 2 OS=HOMO SAPIENS GN=CDS2 PE=1 SV=1 - [CDS2_HUMAN]	32.59	0.0427	1	1	1	1	445	51.4	7.09
Q6P6C2	ALKYLATED DNA REPAIR PROTEIN ALKB HOMOLOG 5 OS=HOMO SAPIENS GN=ALKBH5 PE=1 SV=1 - [ALKB5_HUMAN]	42.35	0.024	1	1	1	2	458	51.4	8.41
Q10469	ALPHA-1,6-MANNOSYL-GLYCOPROTEIN 2-BETA-N-ACETYLGLUCOSAMINYLTRANSFERASE OS=HOMO SAPIENS GN=MGAT2 PE=1 SV=1 - [MGAT2_HUMAN]	64.78	0.0336	1	2	2	2	447	51.5	8.76
P08621	u1 small nuclear ribonucleoprotein 70 kda os=homo sapiens gn=snrnp70 pe=1 sv=2 - [ru17_human]	148.36	0.2014	1	7	7	20	437	51.5	9.94
P02533	keratin, type i cytoskeletal 14 os=homo sapiens gn=krt14 pe=1 sv=4 - [k1c14_human]	640.93	0.2669	10	3	11	33	472	51.5	5.16
P08621	u1 small nuclear ribonucleoprotein 70 kda os=homo sapiens gn=snrnp70 pe=1 sv=2 - [ru17_human]	30.96	0.016	1	1	1	1	437	51.5	9.94
P02533	keratin, type i cytoskeletal 14 os=homo sapiens gn=krt14 pe=1 sv=4 - [k1c14_human]	1293.37	0.4089	9	6	18	55	472	51.5	5.16
P08621	u1 small nuclear ribonucleoprotein 70 kda os=homo sapiens gn=snrnp70 pe=1 sv=2 - [ru17_human]	54.91	0.1304	1	6	6	10	437	51.5	9.94
P02533	keratin, type i cytoskeletal 14 os=homo sapiens gn=krt14 pe=1 sv=4 - [k1c14_human]	507.22	0.3411	9	5	13	26	472	51.5	5.16
P08621	U1 SMALL NUCLEAR RIBONUCLEOPROTEIN 70 KDA OS=HOMO SAPIENS GN=SNRNP70 PE=1 SV=2 - [RU17_HUMAN]	138.95	0.2059	1	9	9	18	437	51.5	9.94
P02533	KERATIN, TYPE I CYTOSKELETAL 14 OS=HOMO SAPIENS GN=KRT14 PE=1 SV=4 - [K1C14_HUMAN]	325.78	0.1483	14	1	7	14	472	51.5	5.16
P61201	COP9 SIGNALOSOME COMPLEX SUBUNIT 2 OS=HOMO SAPIENS GN=COPS2 PE=1 SV=1 - [CSN2_HUMAN]	40.19	0.1151	1	4	4	9	443	51.6	5.53
P61201	COP9 SIGNALOSOME COMPLEX SUBUNIT 2 OS=HOMO SAPIENS GN=COPS2 PE=1 SV=1 - [CSN2_HUMAN]	214.44	0.2573	1	8	8	15	443	51.6	5.53
O75390	CITRATE SYNTHASE, MITOCHONDRIAL OS=HOMO SAPIENS GN=CS PE=1 SV=2 - [CISY_HUMAN]	688.48	0.1481	1	6	6	23	466	51.7	8.32
O75390	citrate synthase, mitochondrial os=homo sapiens gn=cs pe=1 sv=2 - [cisy_human]	528.3	0.1288	1	5	5	16	466	51.7	8.32
O75390	citrate synthase, mitochondrial os=homo sapiens gn=cs pe=1 sv=2 - [cisy_human]	457.17	0.1438	1	6	6	14	466	51.7	8.32
Q53EL6	programmed cell death protein 4 os=homo sapiens gn=pdcd4 pe=1 sv=1 - [pdcd4_human]	323.9	0.2004	3	7	7	18	469	51.7	5.21
O75390	citrate synthase, mitochondrial os=homo sapiens gn=cs pe=1 sv=2 - [cisy_human]	355.27	0.1288	1	5	5	13	466	51.7	8.32
O75390	CITRATE SYNTHASE, MITOCHONDRIAL OS=HOMO SAPIENS GN=CS PE=1 SV=2 - [CISY_HUMAN]	340.41	0.1288	1	5	5	11	466	51.7	8.32
O75390	CITRATE SYNTHASE, MITOCHONDRIAL OS=HOMO SAPIENS GN=CS PE=1 SV=2 - [CISY_HUMAN]	940.77	0.1631	1	7	7	32	466	51.7	8.32
P63151	SERINE/THREONINE-PROTEIN PHOSPHATASE 2A 55 KDA REGULATORY SUBUNIT B ALPHA ISOFORM OS=HOMO SAPIENS GN=PPP2R2A PE=1 SV=1 - [2ABA_HUMAN]	74.63	0.1051	3	4	4	8	447	51.7	6.2
Q01518	ADENYLYL CYCLASE-ASSOCIATED PROTEIN 1 OS=HOMO SAPIENS GN=CAP1 PE=1 SV=4 - [CAP1_HUMAN]	685.43	0.2358	1	7	8	24	475	51.8	8.1
Q8TBC4	NEDD8-ACTIVATING ENZYME E1 CATALYTIC SUBUNIT OS=HOMO SAPIENS GN=UBA3 PE=1 SV=2 - [UBA3_HUMAN]	61.06	0.0864	1	4	4	4	463	51.8	5.45
Q96JJ7	PROTEIN DISULFIDE-ISOMERASE TMX3 OS=HOMO SAPIENS GN=TMX3 PE=1 SV=2 - [TMX3_HUMAN]	35.71	0.0595	1	3	3	4	454	51.8	4.91
Q02790	PEPTIDYL-PROLYL CIS-TRANS ISOMERASE FKBP4 OS=HOMO SAPIENS GN=FKBP4 PE=1 SV=3 - [FKBP4_HUMAN]	421.06	0.2898	1	9	9	19	459	51.8	5.43
Q01518	adenylyl cyclase-associated protein 1 os=homo sapiens gn=cap1 pe=1 sv=4 - [cap1_human]	111.28	0.0989	1	3	3	6	475	51.8	8.1
Q02790	peptidyl-prolyl cis-trans isomerase fkbp4 os=homo sapiens gn=fkbp4 pe=1 sv=3 - [fkbp4_human]	317.28	0.2832	1	10	10	23	459	51.8	5.43
Q01518	adenylyl cyclase-associated protein 1 os=homo sapiens gn=cap1 pe=1 sv=4 - [cap1_human]	294.48	0.2105	2	8	8	20	475	51.8	8.1
Q02790	peptidyl-prolyl cis-trans isomerase fkbp4 os=homo sapiens gn=fkbp4 pe=1 sv=3 - [fkbp4_human]	1996.51	0.5381	1	19	19	102	459	51.8	5.43
Q01518	adenylyl cyclase-associated protein 1 os=homo sapiens gn=cap1 pe=1 sv=4 - [cap1_human]	138.45	0.0884	1	3	3	4	475	51.8	8.1
Q02790	peptidyl-prolyl cis-trans isomerase fkbp4 os=homo sapiens gn=fkbp4 pe=1 sv=3 - [fkbp4_human]	668.44	0.4379	1	13	13	40	459	51.8	5.43
Q01518	ADENYLYL CYCLASE-ASSOCIATED PROTEIN 1 OS=HOMO SAPIENS GN=CAP1 PE=1 SV=4 - [CAP1_HUMAN]	582.2	0.2105	2	7	7	21	475	51.8	8.1
Q02790	PEPTIDYL-PROLYL CIS-TRANS ISOMERASE FKBP4 OS=HOMO SAPIENS GN=FKBP4 PE=1 SV=3 - [FKBP4_HUMAN]	108.23	0.0937	1	3	3	6	459	51.8	5.43
Q8TBC4	NEDD8-ACTIVATING ENZYME E1 CATALYTIC SUBUNIT OS=HOMO SAPIENS GN=UBA3 PE=1 SV=2 - [UBA3_HUMAN]	472.29	0.2117	1	8	8	20	463	51.8	5.45
Q5TFE4	5'-NUCLEOTIDASE DOMAIN-CONTAINING PROTEIN 1 OS=HOMO SAPIENS GN=NT5DC1 PE=1 SV=1 - [NT5D1_HUMAN]	100.11	0.044	1	2	2	4	455	51.8	6.35
Q9Y512	SORTING AND ASSEMBLY MACHINERY COMPONENT 50 HOMOLOG OS=HOMO SAPIENS GN=SAMM50 PE=1 SV=3 - [SAM50_HUMAN]	239.57	0.1535	1	6	6	19	469	51.9	6.9
Q8N684	CLEAVAGE AND POLYADENYLATION SPECIFICITY FACTOR SUBUNIT 7 OS=HOMO SAPIENS GN=CPSF7 PE=1 SV=1 - [CPSF7_HUMAN]	42.78	0.0276	1	1	1	1	471	52	8
Q92879	CUG-BP- AND ETR-3-LIKE FACTOR 1 OS=HOMO SAPIENS GN=CUGBP1 PE=1 SV=2 - [CELF1_HUMAN]	64.82	0.07	1	3	3	3	486	52	8.46
Q15904	v-type proton atpase subunit s1 os=homo sapiens gn=atp6ap1 pe=1 sv=2 - [vas1_human]	60.36	0.0383	1	2	2	3	470	52	6.14
Q15904	v-type proton atpase subunit s1 os=homo sapiens gn=atp6ap1 pe=1 sv=2 - [vas1_human]	47.57	0.0532	1	2	2	2	470	52	6.14
Q8N684	CLEAVAGE AND POLYADENYLATION SPECIFICITY FACTOR SUBUNIT 7 OS=HOMO SAPIENS GN=CPSF7 PE=1 SV=1 - [CPSF7_HUMAN]	30.21	0.017	1	1	1	1	471	52	8
Q15904	V-TYPE PROTON ATPASE SUBUNIT S1 OS=HOMO SAPIENS GN=ATP6AP1 PE=1 SV=2 - [VAS1_HUMAN]	56.11	0.066	1	3	3	5	470	52	6.14
Q92879	CUG-BP- AND ETR-3-LIKE FACTOR 1 OS=HOMO SAPIENS GN=CUGBP1 PE=1 SV=2 - [CELF1_HUMAN]	27.71	0.0329	1	2	2	3	486	52	8.46
Q9H173	NUCLEOTIDE EXCHANGE FACTOR SIL1 OS=HOMO SAPIENS GN=SIL1 PE=1 SV=1 - [SIL1_HUMAN]	240.59	0.0933	1	4	4	9	461	52.1	5.36
Q96TC7	regulator of microtubule dynamics protein 3 os=homo sapiens gn=fam82a2 pe=1 sv=2 - [rmd3_human]	38.46	0.0234	1	1	1	3	470	52.1	5.1
Q13283	RAS GTPASE-ACTIVATING PROTEIN-BINDING PROTEIN 1 OS=HOMO SAPIENS GN=G3BP1 PE=1 SV=1 - [G3BP1_HUMAN]	271.98	0.1481	1	5	5	13	466	52.1	5.52
Q13283	RAS GTPASE-ACTIVATING PROTEIN-BINDING PROTEIN 1 OS=HOMO SAPIENS GN=G3BP1 PE=1 SV=1 - [G3BP1_HUMAN]	118.9	0.0858	1	3	3	7	466	52.1	5.52
P60228	EUKARYOTIC TRANSLATION INITIATION FACTOR 3 SUBUNIT E OS=HOMO SAPIENS GN=EIF3E PE=1 SV=1 - [EIF3E_HUMAN]	211.74	0.1955	1	8	8	19	445	52.2	6.04
P61619	PROTEIN TRANSPORT PROTEIN SEC61 SUBUNIT ALPHA ISOFORM 1 OS=HOMO SAPIENS GN=SEC61A1 PE=1 SV=2 - [S61A1_HUMAN]	54.68	0.0651	1	2	2	2	476	52.2	8.06
P11172	URIDINE 5'-MONOPHOSPHATE SYNTHASE OS=HOMO SAPIENS GN=UMPS PE=1 SV=1 - [PYR5_HUMAN]	206.61	0.1563	1	7	7	14	480	52.2	7.24
P61619	protein transport protein sec61 subunit alpha isoform 1 os=homo sapiens gn=sec61a1 pe=1 sv=2 - [s61a1_human]	31.58	0.0189	2	1	1	1	476	52.2	8.06
P11172	uridine 5'-monophosphate synthase os=homo sapiens gn=umps pe=1 sv=1 - [pyr5_human]	0	0.0208	1	1	1	1	480	52.2	7.24
P60228	EUKARYOTIC TRANSLATION INITIATION FACTOR 3 SUBUNIT E OS=HOMO SAPIENS GN=EIF3E PE=1 SV=1 - [EIF3E_HUMAN]	33.55	0.0809	1	3	3	4	445	52.2	6.04
P61619	PROTEIN TRANSPORT PROTEIN SEC61 SUBUNIT ALPHA ISOFORM 1 OS=HOMO SAPIENS GN=SEC61A1 PE=1 SV=2 - [S61A1_HUMAN]	0	0.0189	2	1	1	1	476	52.2	8.06
P60228	EUKARYOTIC TRANSLATION INITIATION FACTOR 3 SUBUNIT E OS=HOMO SAPIENS GN=EIF3E PE=1 SV=1 - [EIF3E_HUMAN]	1620.74	0.5034	1	19	19	73	445	52.2	6.04
P61619	PROTEIN TRANSPORT PROTEIN SEC61 SUBUNIT ALPHA ISOFORM 1 OS=HOMO SAPIENS GN=SEC61A1 PE=1 SV=2 - [S61A1_HUMAN]	91.69	0.042	2	2	2	3	476	52.2	8.06
Q92759	GENERAL TRANSCRIPTION FACTOR IIH SUBUNIT 4 OS=HOMO SAPIENS GN=GTF2H4 PE=2 SV=1 - [TF2H4_HUMAN]	32.74	0.0411	1	1	1	1	462	52.2	9.04
Q16719	kynureninase os=homo sapiens gn=kynu pe=1 sv=1 - [kynu_human]	32.13	0.0215	1	1	1	3	465	52.3	7.03
Q16719	kynureninase os=homo sapiens gn=kynu pe=1 sv=1 - [kynu_human]	37.63	0.0215	1	1	1	2	465	52.3	7.03
Q9UJW0	dynactin subunit 4 os=homo sapiens gn=dctn4 pe=1 sv=1 - [dctn4_human]	46.96	0.0587	1	2	2	2	460	52.3	7.34
Q92925	swi/snf-related matrix-associated actin-dependent regulator of chromatin subfamily d member 2 os=homo sapiens gn=smarcd2 pe=1 sv=2 - [smrd2_human]	32.77	0.057	2	2	2	2	456	52.3	9.01
Q16719	kynureninase os=homo sapiens gn=kynu pe=1 sv=1 - [kynu_human]	30.44	0.0215	1	1	1	3	465	52.3	7.03
O95363	PHENYLALANYL-TRNA SYNTHETASE, MITOCHONDRIAL OS=HOMO SAPIENS GN=FARS2 PE=1 SV=1 - [SYFM_HUMAN]	34.05	0.0155	1	1	1	1	451	52.3	7.46
Q9ULA0	ASPARTYL AMINOPEPTIDASE OS=HOMO SAPIENS GN=DNPEP PE=1 SV=1 - [DNPEP_HUMAN]	21.66	0.0316	1	1	1	1	475	52.4	7.42
P48637	GLUTATHIONE SYNTHETASE OS=HOMO SAPIENS GN=GSS PE=1 SV=1 - [GSHB_HUMAN]	533.81	0.2869	1	11	11	28	474	52.4	5.92
Q13228	selenium-binding protein 1 os=homo sapiens gn=selenbp1 pe=1 sv=2 - [sbp1_human]	25.63	0.0508	1	2	2	3	472	52.4	6.37
Q9ULA0	aspartyl aminopeptidase os=homo sapiens gn=dnpep pe=1 sv=1 - [dnpep_human]	41.55	0.0758	1	3	3	5	475	52.4	7.42
Q13228	selenium-binding protein 1 os=homo sapiens gn=selenbp1 pe=1 sv=2 - [sbp1_human]	344.35	0.2521	1	10	10	21	472	52.4	6.37
Q13228	selenium-binding protein 1 os=homo sapiens gn=selenbp1 pe=1 sv=2 - [sbp1_human]	40.44	0.0381	1	2	2	2	472	52.4	6.37
P48637	GLUTATHIONE SYNTHETASE OS=HOMO SAPIENS GN=GSS PE=1 SV=1 - [GSHB_HUMAN]	76.34	0.019	1	1	1	3	474	52.4	5.92
P48637	GLUTATHIONE SYNTHETASE OS=HOMO SAPIENS GN=GSS PE=1 SV=1 - [GSHB_HUMAN]	234.74	0.1561	1	6	6	15	474	52.4	5.92
O75306	NADH DEHYDROGENASE [UBIQUINONE] IRON-SULFUR PROTEIN 2, MITOCHONDRIAL OS=HOMO SAPIENS GN=NDUFS2 PE=1 SV=2 - [NDUS2_HUMAN]	72.66	0.0432	1	2	2	4	463	52.5	7.55
Q13867	BLEOMYCIN HYDROLASE OS=HOMO SAPIENS GN=BLMH PE=1 SV=1 - [BLMH_HUMAN]	0	0.0242	1	1	1	1	455	52.5	6.27
Q9ULW6	nucleosome assembly protein 1-like 2 os=homo sapiens gn=nap1l2 pe=2 sv=1 - [np1l2_human]	0	0.0239	1	1	1	2	460	52.5	4.49
Q13867	BLEOMYCIN HYDROLASE OS=HOMO SAPIENS GN=BLMH PE=1 SV=1 - [BLMH_HUMAN]	23.34	0.0242	1	1	1	2	455	52.5	6.27
O75306	NADH DEHYDROGENASE [UBIQUINONE] IRON-SULFUR PROTEIN 2, MITOCHONDRIAL OS=HOMO SAPIENS GN=NDUFS2 PE=1 SV=2 - [NDUS2_HUMAN]	353.29	0.1857	1	8	8	24	463	52.5	7.55
Q9Y5X2	SORTING NEXIN-8 OS=HOMO SAPIENS GN=SNX8 PE=1 SV=1 - [SNX8_HUMAN]	57.69	0.028	1	1	1	2	465	52.5	7.39
Q13867	BLEOMYCIN HYDROLASE OS=HOMO SAPIENS GN=BLMH PE=1 SV=1 - [BLMH_HUMAN]	133.38	0.0681	1	2	2	4	455	52.5	6.27
P31930	CYTOCHROME B-C1 COMPLEX SUBUNIT 1, MITOCHONDRIAL OS=HOMO SAPIENS GN=UQCRC1 PE=1 SV=3 - [QCR1_HUMAN]	488.46	0.2813	1	10	10	25	480	52.6	6.37
Q96CS3	FAS-ASSOCIATED FACTOR 2 OS=HOMO SAPIENS GN=FAF2 PE=1 SV=2 - [FAF2_HUMAN]	310.33	0.191	1	6	6	13	445	52.6	5.62
Q9P0V9	SEPTIN-10 OS=HOMO SAPIENS GN=SEPT10 PE=1 SV=2 - [SEP10_HUMAN]	171.43	0.0925	1	2	3	6	454	52.6	6.8
O75688	PROTEIN PHOSPHATASE 1B OS=HOMO SAPIENS GN=PPM1B PE=1 SV=1 - [PPM1B_HUMAN]	34.51	0.023	1	1	1	1	479	52.6	5.05
P31930	cytochrome b-c1 complex subunit 1, mitochondrial os=homo sapiens gn=uqcrc1 pe=1 sv=3 - [qcr1_human]	234.13	0.1583	1	5	5	10	480	52.6	6.37
P31930	cytochrome b-c1 complex subunit 1, mitochondrial os=homo sapiens gn=uqcrc1 pe=1 sv=3 - [qcr1_human]	263.38	0.0896	1	4	4	11	480	52.6	6.37
O75688	protein phosphatase 1b os=homo sapiens gn=ppm1b pe=1 sv=1 - [ppm1b_human]	42.45	0.0418	1	2	2	2	479	52.6	5.05
P31930	cytochrome b-c1 complex subunit 1, mitochondrial os=homo sapiens gn=uqcrc1 pe=1 sv=3 - [qcr1_human]	254.69	0.1146	1	4	4	11	480	52.6	6.37
Q96CS3	fas-associated factor 2 os=homo sapiens gn=faf2 pe=1 sv=2 - [faf2_human]	29.29	0.0404	1	1	1	1	445	52.6	5.62
P31930	CYTOCHROME B-C1 COMPLEX SUBUNIT 1, MITOCHONDRIAL OS=HOMO SAPIENS GN=UQCRC1 PE=1 SV=3 - [QCR1_HUMAN]	141.23	0.0458	1	2	2	6	480	52.6	6.37
P31930	CYTOCHROME B-C1 COMPLEX SUBUNIT 1, MITOCHONDRIAL OS=HOMO SAPIENS GN=UQCRC1 PE=1 SV=3 - [QCR1_HUMAN]	1822.28	0.4042	1	14	14	63	480	52.6	6.37
Q9P0V9	SEPTIN-10 OS=HOMO SAPIENS GN=SEPT10 PE=1 SV=2 - [SEP10_HUMAN]	120.78	0.0925	1	2	3	5	454	52.6	6.8
P20073	ANNEXIN A7 OS=HOMO SAPIENS GN=ANXA7 PE=1 SV=3 - [ANXA7_HUMAN]	170.53	0.1803	1	7	7	16	488	52.7	5.68
O15269	SERINE PALMITOYLTRANSFERASE 1 OS=HOMO SAPIENS GN=SPTLC1 PE=1 SV=1 - [SPTC1_HUMAN]	113.01	0.1607	1	5	5	8	473	52.7	6.01
Q96N66	LYSOPHOSPHOLIPID ACYLTRANSFERASE 7 OS=HOMO SAPIENS GN=MBOAT7 PE=1 SV=2 - [MBOA7_HUMAN]	152.86	0.0953	1	3	3	8	472	52.7	8.97
O15269	serine palmitoyltransferase 1 os=homo sapiens gn=sptlc1 pe=1 sv=1 - [sptc1_human]	44.91	0.0296	1	1	1	2	473	52.7	6.01
Q96N66	LYSOPHOSPHOLIPID ACYLTRANSFERASE 7 OS=HOMO SAPIENS GN=MBOAT7 PE=1 SV=2 - [MBOA7_HUMAN]	35	0.0826	1	2	2	4	472	52.7	8.97
P20073	ANNEXIN A7 OS=HOMO SAPIENS GN=ANXA7 PE=1 SV=3 - [ANXA7_HUMAN]	1159.79	0.1844	1	8	8	31	488	52.7	5.68
O15269	SERINE PALMITOYLTRANSFERASE 1 OS=HOMO SAPIENS GN=SPTLC1 PE=1 SV=1 - [SPTC1_HUMAN]	102.42	0.055	1	2	2	5	473	52.7	6.01
Q96N66	LYSOPHOSPHOLIPID ACYLTRANSFERASE 7 OS=HOMO SAPIENS GN=MBOAT7 PE=1 SV=2 - [MBOA7_HUMAN]	208.53	0.1674	1	5	5	11	472	52.7	8.97
Q96KP4	CYTOSOLIC NON-SPECIFIC DIPEPTIDASE OS=HOMO SAPIENS GN=CNDP2 PE=1 SV=2 - [CNDP2_HUMAN]	292.53	0.1474	1	6	6	15	475	52.8	5.97
P40123	ADENYLYL CYCLASE-ASSOCIATED PROTEIN 2 OS=HOMO SAPIENS GN=CAP2 PE=1 SV=1 - [CAP2_HUMAN]	42.49	0.0335	1	1	2	2	477	52.8	6.37
Q5R3I4	TETRATRICOPEPTIDE REPEAT PROTEIN 38 OS=HOMO SAPIENS GN=TTC38 PE=1 SV=1 - [TTC38_HUMAN]	76.55	0.0192	1	1	1	2	469	52.8	5.99
Q8IUF8	MYC-INDUCED NUCLEAR ANTIGEN OS=HOMO SAPIENS GN=MINA PE=1 SV=1 - [MINA_HUMAN]	43.89	0.043	1	2	2	2	465	52.8	6.7
Q96KP4	cytosolic non-specific dipeptidase os=homo sapiens gn=cndp2 pe=1 sv=2 - [cndp2_human]	29.28	0.0232	1	1	1	1	475	52.8	5.97
Q96KP4	cytosolic non-specific dipeptidase os=homo sapiens gn=cndp2 pe=1 sv=2 - [cndp2_human]	26.51	0.0442	1	2	2	2	475	52.8	5.97
Q5R3I4	TETRATRICOPEPTIDE REPEAT PROTEIN 38 OS=HOMO SAPIENS GN=TTC38 PE=1 SV=1 - [TTC38_HUMAN]	82.09	0.0448	1	2	2	2	469	52.8	5.99
Q8IUF8	MYC-INDUCED NUCLEAR ANTIGEN OS=HOMO SAPIENS GN=MINA PE=1 SV=1 - [MINA_HUMAN]	39.05	0.0215	1	1	1	2	465	52.8	6.7
P56182	RIBOSOMAL RNA PROCESSING PROTEIN 1 HOMOLOG A OS=HOMO SAPIENS GN=RRP1 PE=1 SV=1 - [RRP1_HUMAN]	60.87	0.0434	1	2	2	3	461	52.8	9.33
O00232	26S PROTEASOME NON-ATPASE REGULATORY SUBUNIT 12 OS=HOMO SAPIENS GN=PSMD12 PE=1 SV=3 - [PSD12_HUMAN]	783.54	0.2829	3	11	11	37	456	52.9	7.65
P07099	EPOXIDE HYDROLASE 1 OS=HOMO SAPIENS GN=EPHX1 PE=1 SV=1 - [HYEP_HUMAN]	248.56	0.167	1	7	7	13	455	52.9	7.25
O00232	26s proteasome non-atpase regulatory subunit 12 os=homo sapiens gn=psmd12 pe=1 sv=3 - [psd12_human]	21.82	0.0482	1	2	2	2	456	52.9	7.65
P50579	methionine aminopeptidase 2 os=homo sapiens gn=metap2 pe=1 sv=1 - [ampm2_human]	226.62	0.0774	1	3	3	7	478	52.9	5.82
O00232	26s proteasome non-atpase regulatory subunit 12 os=homo sapiens gn=psmd12 pe=1 sv=3 - [psd12_human]	125.39	0.1053	1	4	4	8	456	52.9	7.65
P50579	methionine aminopeptidase 2 os=homo sapiens gn=metap2 pe=1 sv=1 - [ampm2_human]	47.44	0.0209	1	1	1	3	478	52.9	5.82
O00232	26s proteasome non-atpase regulatory subunit 12 os=homo sapiens gn=psmd12 pe=1 sv=3 - [psd12_human]	85.72	0.0789	1	3	3	6	456	52.9	7.65
O00232	26S PROTEASOME NON-ATPASE REGULATORY SUBUNIT 12 OS=HOMO SAPIENS GN=PSMD12 PE=1 SV=3 - [PSD12_HUMAN]	84.05	0.0285	1	1	1	3	456	52.9	7.65
P50579	METHIONINE AMINOPEPTIDASE 2 OS=HOMO SAPIENS GN=METAP2 PE=1 SV=1 - [AMPM2_HUMAN]	110.42	0.0418	1	2	2	7	478	52.9	5.82
P07099	EPOXIDE HYDROLASE 1 OS=HOMO SAPIENS GN=EPHX1 PE=1 SV=1 - [HYEP_HUMAN]	0	0.0198	1	1	1	1	455	52.9	7.25
O00232	26S PROTEASOME NON-ATPASE REGULATORY SUBUNIT 12 OS=HOMO SAPIENS GN=PSMD12 PE=1 SV=3 - [PSD12_HUMAN]	103.27	0.1338	3	6	6	8	456	52.9	7.65
P07099	EPOXIDE HYDROLASE 1 OS=HOMO SAPIENS GN=EPHX1 PE=1 SV=1 - [HYEP_HUMAN]	346.15	0.2066	1	8	8	15	455	52.9	7.25
Q9UKL0	rest corepressor 1 os=homo sapiens gn=rcor1 pe=1 sv=1 - [rcor1_human]	66.42	0.1017	2	5	5	8	482	53	7.03
P34896	serine hydroxymethyltransferase, cytosolic os=homo sapiens gn=shmt1 pe=1 sv=1 - [glyc_human]	36.84	0.0704	1	3	3	3	483	53	7.71
Q9UKL0	rest corepressor 1 os=homo sapiens gn=rcor1 pe=1 sv=1 - [rcor1_human]	27.25	0.0249	1	1	1	3	482	53	7.03
P34896	serine hydroxymethyltransferase, cytosolic os=homo sapiens gn=shmt1 pe=1 sv=1 - [glyc_human]	268.12	0.1553	1	5	6	10	483	53	7.71
P34896	serine hydroxymethyltransferase, cytosolic os=homo sapiens gn=shmt1 pe=1 sv=1 - [glyc_human]	211.31	0.1139	1	3	4	6	483	53	7.71
P52209	6-PHOSPHOGLUCONATE DEHYDROGENASE, DECARBOXYLATING OS=HOMO SAPIENS GN=PGD PE=1 SV=3 - [6PGD_HUMAN]	72.58	0.0973	1	3	3	8	483	53.1	7.23
P23381	TRYPTOPHANYL-TRNA SYNTHETASE, CYTOPLASMIC OS=HOMO SAPIENS GN=WARS PE=1 SV=2 - [SYWC_HUMAN]	471.98	0.2166	1	7	7	19	471	53.1	6.23
Q12849	G-RICH SEQUENCE FACTOR 1 OS=HOMO SAPIENS GN=GRSF1 PE=1 SV=3 - [GRSF1_HUMAN]	231.84	0.0792	1	2	2	5	480	53.1	6.19
P52209	6-phosphogluconate dehydrogenase, decarboxylating os=homo sapiens gn=pgd pe=1 sv=3 - [6pgd_human]	38.49	0.0683	1	3	3	4	483	53.1	7.23
P23381	tryptophanyl-trna synthetase, cytoplasmic os=homo sapiens gn=wars pe=1 sv=2 - [sywc_human]	52.24	0.034	1	1	1	1	471	53.1	6.23
P52209	6-phosphogluconate dehydrogenase, decarboxylating os=homo sapiens gn=pgd pe=1 sv=3 - [6pgd_human]	257.2	0.2257	1	8	8	16	483	53.1	7.23
P23381	tryptophanyl-trna synthetase, cytoplasmic os=homo sapiens gn=wars pe=1 sv=2 - [sywc_human]	422.71	0.2909	1	10	10	21	471	53.1	6.23
P52209	6-phosphogluconate dehydrogenase, decarboxylating os=homo sapiens gn=pgd pe=1 sv=3 - [6pgd_human]	101.8	0.1946	1	7	7	11	483	53.1	7.23
P23381	TRYPTOPHANYL-TRNA SYNTHETASE, CYTOPLASMIC OS=HOMO SAPIENS GN=WARS PE=1 SV=2 - [SYWC_HUMAN]	70.28	0.034	1	1	1	3	471	53.1	6.23
P52209	6-PHOSPHOGLUCONATE DEHYDROGENASE, DECARBOXYLATING OS=HOMO SAPIENS GN=PGD PE=1 SV=3 - [6PGD_HUMAN]	720.56	0.2878	1	11	11	30	483	53.1	7.23
P23381	TRYPTOPHANYL-TRNA SYNTHETASE, CYTOPLASMIC OS=HOMO SAPIENS GN=WARS PE=1 SV=2 - [SYWC_HUMAN]	43.64	0.034	1	1	1	3	471	53.1	6.23
Q12849	G-RICH SEQUENCE FACTOR 1 OS=HOMO SAPIENS GN=GRSF1 PE=1 SV=3 - [GRSF1_HUMAN]	312.7	0.1313	1	4	4	7	480	53.1	6.19
Q9ULV4	CORONIN-1C OS=HOMO SAPIENS GN=CORO1C PE=1 SV=1 - [COR1C_HUMAN]	372.94	0.2089	1	8	8	18	474	53.2	7.08
P37198	NUCLEAR PORE GLYCOPROTEIN P62 OS=HOMO SAPIENS GN=NUP62 PE=1 SV=3 - [NUP62_HUMAN]	0	0.0479	1	2	2	3	522	53.2	5.31
Q9Y2Z4	TYROSYL-TRNA SYNTHETASE, MITOCHONDRIAL OS=HOMO SAPIENS GN=YARS2 PE=1 SV=2 - [SYYM_HUMAN]	63.99	0.0314	1	1	1	3	477	53.2	8.98
Q9Y3T6	R3H AND COILED-COIL DOMAIN-CONTAINING PROTEIN 1 OS=HOMO SAPIENS GN=R3HCC1 PE=1 SV=2 - [R3HC1_HUMAN]	0	0.0167	1	1	1	2	480	53.2	6.27
Q9NVX2	NOTCHLESS PROTEIN HOMOLOG 1 OS=HOMO SAPIENS GN=NLE1 PE=1 SV=3 - [NLE1_HUMAN]	55.25	0.0495	1	2	2	3	485	53.2	7.34
Q9ULV4	coronin-1c os=homo sapiens gn=coro1c pe=1 sv=1 - [cor1c_human]	156.86	0.0506	1	2	2	5	474	53.2	7.08
Q9ULV4	coronin-1c os=homo sapiens gn=coro1c pe=1 sv=1 - [cor1c_human]	176.95	0.0506	1	2	2	5	474	53.2	7.08
Q9ULV4	coronin-1c os=homo sapiens gn=coro1c pe=1 sv=1 - [cor1c_human]	36.05	0.0232	1	1	1	1	474	53.2	7.08
Q9ULV4	CORONIN-1C OS=HOMO SAPIENS GN=CORO1C PE=1 SV=1 - [COR1C_HUMAN]	67.45	0.0485	1	2	2	5	474	53.2	7.08
P37198	NUCLEAR PORE GLYCOPROTEIN P62 OS=HOMO SAPIENS GN=NUP62 PE=1 SV=3 - [NUP62_HUMAN]	117.34	0.1073	1	4	4	12	522	53.2	5.31
Q9Y2Z4	TYROSYL-TRNA SYNTHETASE, MITOCHONDRIAL OS=HOMO SAPIENS GN=YARS2 PE=1 SV=2 - [SYYM_HUMAN]	29.68	0.0314	1	1	1	3	477	53.2	8.98
P37198	NUCLEAR PORE GLYCOPROTEIN P62 OS=HOMO SAPIENS GN=NUP62 PE=1 SV=3 - [NUP62_HUMAN]	51.28	0.0268	1	1	1	3	522	53.2	5.31
Q9Y2Z4	TYROSYL-TRNA SYNTHETASE, MITOCHONDRIAL OS=HOMO SAPIENS GN=YARS2 PE=1 SV=2 - [SYYM_HUMAN]	154.63	0.0881	1	3	3	9	477	53.2	8.98
Q9NVX2	NOTCHLESS PROTEIN HOMOLOG 1 OS=HOMO SAPIENS GN=NLE1 PE=1 SV=3 - [NLE1_HUMAN]	36.47	0.099	1	4	4	5	485	53.2	7.34
Q6NUK1	CALCIUM-BINDING MITOCHONDRIAL CARRIER PROTEIN SCAMC-1 OS=HOMO SAPIENS GN=SLC25A24 PE=1 SV=2 - [SCMC1_HUMAN]	290.79	0.1824	1	8	8	17	477	53.3	6.33
Q6NUK1	calcium-binding mitochondrial carrier protein scamc-1 os=homo sapiens gn=slc25a24 pe=1 sv=2 - [scmc1_human]	47.66	0.0273	1	1	1	1	477	53.3	6.33
Q6NUK1	calcium-binding mitochondrial carrier protein scamc-1 os=homo sapiens gn=slc25a24 pe=1 sv=2 - [scmc1_human]	90.33	0.0273	1	1	1	2	477	53.3	6.33
Q6NUK1	CALCIUM-BINDING MITOCHONDRIAL CARRIER PROTEIN SCAMC-1 OS=HOMO SAPIENS GN=SLC25A24 PE=1 SV=2 - [SCMC1_HUMAN]	87.6	0.0524	1	2	2	4	477	53.3	6.33
Q6NUK1	CALCIUM-BINDING MITOCHONDRIAL CARRIER PROTEIN SCAMC-1 OS=HOMO SAPIENS GN=SLC25A24 PE=1 SV=2 - [SCMC1_HUMAN]	1511.11	0.5702	1	23	23	84	477	53.3	6.33
P35637	RNA-BINDING PROTEIN FUS OS=HOMO SAPIENS GN=FUS PE=1 SV=1 - [FUS_HUMAN]	123.12	0.1312	2	6	6	13	526	53.4	9.36
P35637	rna-binding protein fus os=homo sapiens gn=fus pe=1 sv=1 - [fus_human]	29.71	0.0532	1	3	3	4	526	53.4	9.36
P35637	rna-binding protein fus os=homo sapiens gn=fus pe=1 sv=1 - [fus_human]	29.28	0.0684	1	2	2	2	526	53.4	9.36
P35637	rna-binding protein fus os=homo sapiens gn=fus pe=1 sv=1 - [fus_human]	67.42	0.0437	2	2	2	3	526	53.4	9.36
P35637	RNA-BINDING PROTEIN FUS OS=HOMO SAPIENS GN=FUS PE=1 SV=1 - [FUS_HUMAN]	654	0.192	2	7	7	39	526	53.4	9.36
A6NCN2	KERATIN-81-LIKE PROTEIN OS=HOMO SAPIENS PE=2 SV=3 - [KT81L_HUMAN]	0	0.0144	5	1	1	1	486	53.4	6.35
P35637	RNA-BINDING PROTEIN FUS OS=HOMO SAPIENS GN=FUS PE=1 SV=1 - [FUS_HUMAN]	24.95	0.116	2	5	5	7	526	53.4	9.36
P17661	DESMIN OS=HOMO SAPIENS GN=DES PE=1 SV=3 - [DESM_HUMAN]	643.66	0.0915	5	1	5	24	470	53.5	5.27
Q9UBB4	ATAXIN-10 OS=HOMO SAPIENS GN=ATXN10 PE=1 SV=1 - [ATX10_HUMAN]	51.59	0.0421	3	2	2	2	475	53.5	5.25
P26368	SPLICING FACTOR U2AF 65 KDA SUBUNIT OS=HOMO SAPIENS GN=U2AF2 PE=1 SV=4 - [U2AF2_HUMAN]	64.23	0.0379	1	2	2	5	475	53.5	9.09
P11182	LIPOAMIDE ACYLTRANSFERASE COMPONENT OF BRANCHED-CHAIN ALPHA-KETO ACID DEHYDROGENASE COMPLEX, MITOCHONDRIAL OS=HOMO SAPIENS GN=DBT PE=1 SV=3 - [ODB2_HUMAN]	33.88	0.0249	1	1	1	2	482	53.5	8.51
Q9H074	POLYADENYLATE-BINDING PROTEIN-INTERACTING PROTEIN 1 OS=HOMO SAPIENS GN=PAIP1 PE=1 SV=1 - [PAIP1_HUMAN]	75.02	0.0564	1	3	3	6	479	53.5	4.81
Q96ER3	PROTEIN SAAL1 OS=HOMO SAPIENS GN=SAAL1 PE=1 SV=2 - [SAAL1_HUMAN]	194.15	0.0675	1	3	3	10	474	53.5	4.5
P26368	splicing factor u2af 65 kda subunit os=homo sapiens gn=u2af2 pe=1 sv=4 - [u2af2_human]	191.27	0.1263	1	4	4	10	475	53.5	9.09
P26368	splicing factor u2af 65 kda subunit os=homo sapiens gn=u2af2 pe=1 sv=4 - [u2af2_human]	65.86	0.1537	1	5	5	9	475	53.5	9.09
Q9H074	polyadenylate-binding protein-interacting protein 1 os=homo sapiens gn=paip1 pe=1 sv=1 - [paip1_human]	49.27	0.0188	1	1	1	1	479	53.5	4.81
Q96ER3	protein saal1 os=homo sapiens gn=saal1 pe=1 sv=2 - [saal1_human]	121.23	0.0591	1	3	3	11	474	53.5	4.5
P26368	SPLICING FACTOR U2AF 65 KDA SUBUNIT OS=HOMO SAPIENS GN=U2AF2 PE=1 SV=4 - [U2AF2_HUMAN]	338.21	0.1537	1	5	5	16	475	53.5	9.09
Q05519	SPLICING FACTOR, ARGININE/SERINE-RICH 11 OS=HOMO SAPIENS GN=SFRS11 PE=1 SV=1 - [SFR11_HUMAN]	184.85	0.124	1	4	4	12	484	53.5	10.52
Q9H074	POLYADENYLATE-BINDING PROTEIN-INTERACTING PROTEIN 1 OS=HOMO SAPIENS GN=PAIP1 PE=1 SV=1 - [PAIP1_HUMAN]	112.92	0.0438	1	2	2	5	479	53.5	4.81
Q96ER3	PROTEIN SAAL1 OS=HOMO SAPIENS GN=SAAL1 PE=1 SV=2 - [SAAL1_HUMAN]	36.01	0.0232	1	1	1	2	474	53.5	4.5
Q9UBB4	ATAXIN-10 OS=HOMO SAPIENS GN=ATXN10 PE=1 SV=1 - [ATX10_HUMAN]	904	0.3411	3	14	14	35	475	53.5	5.25
P26368	SPLICING FACTOR U2AF 65 KDA SUBUNIT OS=HOMO SAPIENS GN=U2AF2 PE=1 SV=4 - [U2AF2_HUMAN]	96.69	0.1432	1	5	5	8	475	53.5	9.09
P11182	LIPOAMIDE ACYLTRANSFERASE COMPONENT OF BRANCHED-CHAIN ALPHA-KETO ACID DEHYDROGENASE COMPLEX, MITOCHONDRIAL OS=HOMO SAPIENS GN=DBT PE=1 SV=3 - [ODB2_HUMAN]	0	0.0187	1	1	1	1	482	53.5	8.51
Q9H074	POLYADENYLATE-BINDING PROTEIN-INTERACTING PROTEIN 1 OS=HOMO SAPIENS GN=PAIP1 PE=1 SV=1 - [PAIP1_HUMAN]	214.81	0.0814	1	4	4	8	479	53.5	4.81
P08670	VIMENTIN OS=HOMO SAPIENS GN=VIM PE=1 SV=4 - [VIME_HUMAN]	13099.9	0.8133	6	38	42	399	466	53.6	5.12
P08670	vimentin os=homo sapiens gn=vim pe=1 sv=4 - [vime_human]	76.1	0.1116	1	4	4	7	466	53.6	5.12
P08670	vimentin os=homo sapiens gn=vim pe=1 sv=4 - [vime_human]	1083.01	0.4871	7	21	21	64	466	53.6	5.12
P08670	vimentin os=homo sapiens gn=vim pe=1 sv=4 - [vime_human]	56.74	0.0515	1	2	2	3	466	53.6	5.12
P08670	VIMENTIN OS=HOMO SAPIENS GN=VIM PE=1 SV=4 - [VIME_HUMAN]	2370.75	0.5987	7	27	27	105	466	53.6	5.12
P08670	VIMENTIN OS=HOMO SAPIENS GN=VIM PE=1 SV=4 - [VIME_HUMAN]	12281.1	0.7468	7	36	39	382	466	53.6	5.12
P05787	KERATIN, TYPE II CYTOSKELETAL 8 OS=HOMO SAPIENS GN=KRT8 PE=1 SV=7 - [K2C8_HUMAN]	3127.78	0.5238	10	25	29	116	483	53.7	5.59
P05787	keratin, type ii cytoskeletal 8 os=homo sapiens gn=krt8 pe=1 sv=7 - [k2c8_human]	3902.03	0.4203	10	16	20	148	483	53.7	5.59
P05787	keratin, type ii cytoskeletal 8 os=homo sapiens gn=krt8 pe=1 sv=7 - [k2c8_human]	5997.1	0.4824	6	23	27	218	483	53.7	5.59
P05787	keratin, type ii cytoskeletal 8 os=homo sapiens gn=krt8 pe=1 sv=7 - [k2c8_human]	3267.99	0.4638	7	19	23	110	483	53.7	5.59
P05787	KERATIN, TYPE II CYTOSKELETAL 8 OS=HOMO SAPIENS GN=KRT8 PE=1 SV=7 - [K2C8_HUMAN]	693.4	0.2547	11	10	13	37	483	53.7	5.59
Q96HR8	H/ACA RIBONUCLEOPROTEIN COMPLEX NON-CORE SUBUNIT NAF1 OS=HOMO SAPIENS GN=NAF1 PE=1 SV=1 - [NAF1_HUMAN]	24.17	0.0324	1	1	1	1	494	53.7	4.87
P05787	KERATIN, TYPE II CYTOSKELETAL 8 OS=HOMO SAPIENS GN=KRT8 PE=1 SV=7 - [K2C8_HUMAN]	5056.9	0.5383	6	23	29	171	483	53.7	5.59
Q02818	NUCLEOBINDIN-1 OS=HOMO SAPIENS GN=NUCB1 PE=1 SV=4 - [NUCB1_HUMAN]	104.58	0.1714	1	6	6	7	461	53.8	5.25
P49189	4-TRIMETHYLAMINOBUTYRALDEHYDE DEHYDROGENASE OS=HOMO SAPIENS GN=ALDH9A1 PE=1 SV=3 - [AL9A1_HUMAN]	233.4	0.1478	1	6	6	19	494	53.8	5.87
O60784	TARGET OF MYB PROTEIN 1 OS=HOMO SAPIENS GN=TOM1 PE=1 SV=2 - [TOM1_HUMAN]	53.61	0.0264	1	1	1	1	492	53.8	4.7
Q96CU9	FAD-DEPENDENT OXIDOREDUCTASE DOMAIN-CONTAINING PROTEIN 1 OS=HOMO SAPIENS GN=FOXRED1 PE=1 SV=2 - [FXRD1_HUMAN]	32.44	0.0267	1	1	1	2	486	53.8	7.78
P49189	4-trimethylaminobutyraldehyde dehydrogenase os=homo sapiens gn=aldh9a1 pe=1 sv=3 - [al9a1_human]	25.38	0.0142	1	1	1	1	494	53.8	5.87
Q02818	nucleobindin-1 os=homo sapiens gn=nucb1 pe=1 sv=4 - [nucb1_human]	46.97	0.0911	1	4	4	6	461	53.8	5.25
P49189	4-trimethylaminobutyraldehyde dehydrogenase os=homo sapiens gn=aldh9a1 pe=1 sv=3 - [al9a1_human]	34.16	0.0506	1	2	2	2	494	53.8	5.87
P49189	4-TRIMETHYLAMINOBUTYRALDEHYDE DEHYDROGENASE OS=HOMO SAPIENS GN=ALDH9A1 PE=1 SV=3 - [AL9A1_HUMAN]	50.34	0.0729	1	3	3	5	494	53.8	5.87
Q02818	NUCLEOBINDIN-1 OS=HOMO SAPIENS GN=NUCB1 PE=1 SV=4 - [NUCB1_HUMAN]	22.91	0.0521	1	2	2	2	461	53.8	5.25
P49189	4-TRIMETHYLAMINOBUTYRALDEHYDE DEHYDROGENASE OS=HOMO SAPIENS GN=ALDH9A1 PE=1 SV=3 - [AL9A1_HUMAN]	152.47	0.1478	1	6	6	14	494	53.8	5.87
P22570	NADPH:ADRENODOXIN OXIDOREDUCTASE, MITOCHONDRIAL OS=HOMO SAPIENS GN=FDXR PE=1 SV=3 - [ADRO_HUMAN]	71.61	0.0835	1	4	4	6	491	53.8	8.44
Q9NUU7	atp-dependent rna helicase ddx19a os=homo sapiens gn=ddx19a pe=1 sv=1 - [dd19a_human]	107.59	0.0544	2	2	2	3	478	53.9	6.58
Q9GZS1	DNA-DIRECTED RNA POLYMERASE I SUBUNIT RPA49 OS=HOMO SAPIENS GN=POLR1E PE=1 SV=2 - [RPA49_HUMAN]	0	0.0187	1	1	1	1	481	53.9	8.56
P11166	SOLUTE CARRIER FAMILY 2, FACILITATED GLUCOSE TRANSPORTER MEMBER 1 OS=HOMO SAPIENS GN=SLC2A1 PE=1 SV=2 - [GTR1_HUMAN]	80.45	0.0366	1	2	2	5	492	54	8.72
Q9BTU6	PHOSPHATIDYLINOSITOL 4-KINASE TYPE 2-ALPHA OS=HOMO SAPIENS GN=PI4K2A PE=1 SV=1 - [P4K2A_HUMAN]	165.28	0.0355	1	2	2	6	479	54	8.29
P11166	solute carrier family 2, facilitated glucose transporter member 1 os=homo sapiens gn=slc2a1 pe=1 sv=2 - [gtr1_human]	104.07	0.0163	1	1	1	3	492	54	8.72
P11166	solute carrier family 2, facilitated glucose transporter member 1 os=homo sapiens gn=slc2a1 pe=1 sv=2 - [gtr1_human]	67.51	0.0163	1	1	1	2	492	54	8.72
P11166	solute carrier family 2, facilitated glucose transporter member 1 os=homo sapiens gn=slc2a1 pe=1 sv=2 - [gtr1_human]	46.26	0.0488	3	3	3	3	492	54	8.72
P11166	SOLUTE CARRIER FAMILY 2, FACILITATED GLUCOSE TRANSPORTER MEMBER 1 OS=HOMO SAPIENS GN=SLC2A1 PE=1 SV=2 - [GTR1_HUMAN]	97.17	0.0366	1	2	2	6	492	54	8.72
Q9BTU6	PHOSPHATIDYLINOSITOL 4-KINASE TYPE 2-ALPHA OS=HOMO SAPIENS GN=PI4K2A PE=1 SV=1 - [P4K2A_HUMAN]	125.25	0.0355	1	2	2	4	479	54	8.29
P09622	DIHYDROLIPOYL DEHYDROGENASE, MITOCHONDRIAL OS=HOMO SAPIENS GN=DLD PE=1 SV=2 - [DLDH_HUMAN]	2316.33	0.3576	1	13	13	73	509	54.1	7.85
O00330	PYRUVATE DEHYDROGENASE PROTEIN X COMPONENT, MITOCHONDRIAL OS=HOMO SAPIENS GN=PDHX PE=1 SV=3 - [ODPX_HUMAN]	78.05	0.0559	1	3	3	5	501	54.1	8.66
O43237	CYTOPLASMIC DYNEIN 1 LIGHT INTERMEDIATE CHAIN 2 OS=HOMO SAPIENS GN=DYNC1LI2 PE=1 SV=1 - [DC1L2_HUMAN]	37.51	0.0569	1	2	2	2	492	54.1	6.38
Q9BRR6	ADP-DEPENDENT GLUCOKINASE OS=HOMO SAPIENS GN=ADPGK PE=1 SV=1 - [ADPGK_HUMAN]	134.71	0.1529	1	5	5	9	497	54.1	6.2
Q6NXE6	ARMADILLO REPEAT-CONTAINING PROTEIN 6 OS=HOMO SAPIENS GN=ARMC6 PE=1 SV=2 - [ARMC6_HUMAN]	36.51	0.0279	1	1	1	1	501	54.1	6.24
Q53EZ4	CENTROSOMAL PROTEIN OF 55 KDA OS=HOMO SAPIENS GN=CEP55 PE=1 SV=2 - [CEP55_HUMAN]	50.99	0.0194	1	1	1	1	464	54.1	6.96
P09622	dihydrolipoyl dehydrogenase, mitochondrial os=homo sapiens gn=dld pe=1 sv=2 - [dldh_human]	184	0.1297	1	5	5	10	509	54.1	7.85
P09622	dihydrolipoyl dehydrogenase, mitochondrial os=homo sapiens gn=dld pe=1 sv=2 - [dldh_human]	652.65	0.2141	1	8	8	31	509	54.1	7.85
Q9UN86	ras gtpase-activating protein-binding protein 2 os=homo sapiens gn=g3bp2 pe=1 sv=2 - [g3bp2_human]	96.85	0.0726	1	3	3	4	482	54.1	5.55
P09622	dihydrolipoyl dehydrogenase, mitochondrial os=homo sapiens gn=dld pe=1 sv=2 - [dldh_human]	271.78	0.1434	1	6	6	12	509	54.1	7.85
P09622	DIHYDROLIPOYL DEHYDROGENASE, MITOCHONDRIAL OS=HOMO SAPIENS GN=DLD PE=1 SV=2 - [DLDH_HUMAN]	700.16	0.2141	1	8	8	38	509	54.1	7.85
Q9BRR6	ADP-DEPENDENT GLUCOKINASE OS=HOMO SAPIENS GN=ADPGK PE=1 SV=1 - [ADPGK_HUMAN]	58.82	0.0322	1	1	1	2	497	54.1	6.2
P09622	DIHYDROLIPOYL DEHYDROGENASE, MITOCHONDRIAL OS=HOMO SAPIENS GN=DLD PE=1 SV=2 - [DLDH_HUMAN]	195.73	0.1139	1	4	4	9	509	54.1	7.85
O00330	PYRUVATE DEHYDROGENASE PROTEIN X COMPONENT, MITOCHONDRIAL OS=HOMO SAPIENS GN=PDHX PE=1 SV=3 - [ODPX_HUMAN]	86.49	0.0818	1	4	4	6	501	54.1	8.66
Q9BRR6	ADP-DEPENDENT GLUCOKINASE OS=HOMO SAPIENS GN=ADPGK PE=1 SV=1 - [ADPGK_HUMAN]	95.02	0.0604	1	2	2	5	497	54.1	6.2
Q6NXE6	ARMADILLO REPEAT-CONTAINING PROTEIN 6 OS=HOMO SAPIENS GN=ARMC6 PE=1 SV=2 - [ARMC6_HUMAN]	326.28	0.1437	1	6	6	15	501	54.1	6.24
Q15233	NON-POU DOMAIN-CONTAINING OCTAMER-BINDING PROTEIN OS=HOMO SAPIENS GN=NONO PE=1 SV=4 - [NONO_HUMAN]	530.29	0.3057	1	11	11	28	471	54.2	8.95
Q9BR76	CORONIN-1B OS=HOMO SAPIENS GN=CORO1B PE=1 SV=1 - [COR1B_HUMAN]	37.64	0.0409	1	2	2	3	489	54.2	5.88
Q15208	SERINE/THREONINE-PROTEIN KINASE 38 OS=HOMO SAPIENS GN=STK38 PE=1 SV=1 - [STK38_HUMAN]	83.45	0.043	1	2	2	3	465	54.2	7.15
Q969S3	ZINC FINGER PROTEIN 622 OS=HOMO SAPIENS GN=ZNF622 PE=1 SV=1 - [ZN622_HUMAN]	23.68	0.0314	1	1	1	1	477	54.2	6.15
Q9Y6V7	PROBABLE ATP-DEPENDENT RNA HELICASE DDX49 OS=HOMO SAPIENS GN=DDX49 PE=1 SV=1 - [DDX49_HUMAN]	41.73	0.0435	1	2	2	2	483	54.2	9.06
Q15233	non-pou domain-containing octamer-binding protein os=homo sapiens gn=nono pe=1 sv=4 - [nono_human]	41.27	0.0234	1	1	1	1	471	54.2	8.95
Q9BR76	coronin-1b os=homo sapiens gn=coro1b pe=1 sv=1 - [cor1b_human]	152.37	0.0695	1	3	3	5	489	54.2	5.88
Q9Y6V7	probable atp-dependent rna helicase ddx49 os=homo sapiens gn=ddx49 pe=1 sv=1 - [ddx49_human]	34.09	0.0207	1	1	1	1	483	54.2	9.06
Q15233	non-pou domain-containing octamer-binding protein os=homo sapiens gn=nono pe=1 sv=4 - [nono_human]	131.97	0.0425	1	2	2	6	471	54.2	8.95
Q9BR76	coronin-1b os=homo sapiens gn=coro1b pe=1 sv=1 - [cor1b_human]	95.15	0.0634	1	3	3	4	489	54.2	5.88
Q9Y6V7	probable atp-dependent rna helicase ddx49 os=homo sapiens gn=ddx49 pe=1 sv=1 - [ddx49_human]	28.67	0.0207	1	1	1	2	483	54.2	9.06
Q15233	non-pou domain-containing octamer-binding protein os=homo sapiens gn=nono pe=1 sv=4 - [nono_human]	40.78	0.0191	1	1	1	1	471	54.2	8.95
Q9BR76	coronin-1b os=homo sapiens gn=coro1b pe=1 sv=1 - [cor1b_human]	92.75	0.1186	1	5	5	7	489	54.2	5.88
Q9Y6V7	probable atp-dependent rna helicase ddx49 os=homo sapiens gn=ddx49 pe=1 sv=1 - [ddx49_human]	35.75	0.0207	1	1	1	1	483	54.2	9.06
Q15233	NON-POU DOMAIN-CONTAINING OCTAMER-BINDING PROTEIN OS=HOMO SAPIENS GN=NONO PE=1 SV=4 - [NONO_HUMAN]	302.06	0.1465	1	5	5	15	471	54.2	8.95
Q9BR76	CORONIN-1B OS=HOMO SAPIENS GN=CORO1B PE=1 SV=1 - [COR1B_HUMAN]	116.77	0.1043	1	5	5	13	489	54.2	5.88
Q15233	NON-POU DOMAIN-CONTAINING OCTAMER-BINDING PROTEIN OS=HOMO SAPIENS GN=NONO PE=1 SV=4 - [NONO_HUMAN]	160.96	0.0892	1	3	4	11	471	54.2	8.95
Q9BR76	CORONIN-1B OS=HOMO SAPIENS GN=CORO1B PE=1 SV=1 - [COR1B_HUMAN]	25.32	0.0225	1	1	1	2	489	54.2	5.88
O75439	MITOCHONDRIAL-PROCESSING PEPTIDASE SUBUNIT BETA OS=HOMO SAPIENS GN=PMPCB PE=1 SV=2 - [MPPB_HUMAN]	108.47	0.09	1	3	3	6	489	54.3	6.83
Q9BZD4	KINETOCHORE PROTEIN NUF2 OS=HOMO SAPIENS GN=NUF2 PE=1 SV=2 - [NUF2_HUMAN]	143.89	0.0668	1	3	3	5	464	54.3	8.27
O75439	mitochondrial-processing peptidase subunit beta os=homo sapiens gn=pmpcb pe=1 sv=2 - [mppb_human]	122.61	0.0204	1	1	1	3	489	54.3	6.83
O75439	mitochondrial-processing peptidase subunit beta os=homo sapiens gn=pmpcb pe=1 sv=2 - [mppb_human]	60.02	0.0204	1	1	1	1	489	54.3	6.83
Q9UHL4	dipeptidyl peptidase 2 os=homo sapiens gn=dpp7 pe=1 sv=3 - [dpp2_human]	55.08	0.061	1	2	2	2	492	54.3	6.32
Q14108	lysosome membrane protein 2 os=homo sapiens gn=scarb2 pe=1 sv=2 - [scrb2_human]	249.74	0.0732	1	3	3	7	478	54.3	5.14
Q9Y6W5	wiskott-aldrich syndrome protein family member 2 os=homo sapiens gn=wasf2 pe=1 sv=3 - [wasf2_human]	42.78	0.0161	1	1	1	1	498	54.3	5.53
Q14108	LYSOSOME MEMBRANE PROTEIN 2 OS=HOMO SAPIENS GN=SCARB2 PE=1 SV=2 - [SCRB2_HUMAN]	100.97	0.0209	1	1	1	3	478	54.3	5.14
O75439	MITOCHONDRIAL-PROCESSING PEPTIDASE SUBUNIT BETA OS=HOMO SAPIENS GN=PMPCB PE=1 SV=2 - [MPPB_HUMAN]	823.47	0.1902	1	8	8	25	489	54.3	6.83
P50995	ANNEXIN A11 OS=HOMO SAPIENS GN=ANXA11 PE=1 SV=1 - [ANX11_HUMAN]	547.38	0.2693	1	12	12	32	505	54.4	7.65
P26196	PROBABLE ATP-DEPENDENT RNA HELICASE DDX6 OS=HOMO SAPIENS GN=DDX6 PE=1 SV=2 - [DDX6_HUMAN]	280.43	0.205	5	7	7	19	483	54.4	8.66
Q96HE7	ERO1-LIKE PROTEIN ALPHA OS=HOMO SAPIENS GN=ERO1L PE=1 SV=2 - [ERO1A_HUMAN]	146.55	0.0812	1	3	3	5	468	54.4	5.68
P26196	probable atp-dependent rna helicase ddx6 os=homo sapiens gn=ddx6 pe=1 sv=2 - [ddx6_human]	24.5	0.06	1	2	2	2	483	54.4	8.66
Q96HE7	ero1-like protein alpha os=homo sapiens gn=ero1l pe=1 sv=2 - [ero1a_human]	186.63	0.1645	1	6	6	14	468	54.4	5.68
P50995	annexin a11 os=homo sapiens gn=anxa11 pe=1 sv=1 - [anx11_human]	44.58	0.0416	1	2	2	3	505	54.4	7.65
P26196	probable atp-dependent rna helicase ddx6 os=homo sapiens gn=ddx6 pe=1 sv=2 - [ddx6_human]	96.53	0.0807	5	3	3	6	483	54.4	8.66
Q96HE7	ero1-like protein alpha os=homo sapiens gn=ero1l pe=1 sv=2 - [ero1a_human]	395.8	0.2201	2	9	9	17	468	54.4	5.68
P26196	probable atp-dependent rna helicase ddx6 os=homo sapiens gn=ddx6 pe=1 sv=2 - [ddx6_human]	31.98	0.0124	5	1	1	1	483	54.4	8.66
P50995	ANNEXIN A11 OS=HOMO SAPIENS GN=ANXA11 PE=1 SV=1 - [ANX11_HUMAN]	99.35	0.1842	1	8	8	12	505	54.4	7.65
Q96HE7	ERO1-LIKE PROTEIN ALPHA OS=HOMO SAPIENS GN=ERO1L PE=1 SV=2 - [ERO1A_HUMAN]	1313.37	0.4637	2	15	15	57	468	54.4	5.68
P50995	ANNEXIN A11 OS=HOMO SAPIENS GN=ANXA11 PE=1 SV=1 - [ANX11_HUMAN]	40.12	0.0396	1	2	2	2	505	54.4	7.65
P26196	PROBABLE ATP-DEPENDENT RNA HELICASE DDX6 OS=HOMO SAPIENS GN=DDX6 PE=1 SV=2 - [DDX6_HUMAN]	68.89	0.0124	5	1	1	2	483	54.4	8.66
Q96HE7	ERO1-LIKE PROTEIN ALPHA OS=HOMO SAPIENS GN=ERO1L PE=1 SV=2 - [ERO1A_HUMAN]	35.04	0.0556	1	2	2	2	468	54.4	5.68
P10619	LYSOSOMAL PROTECTIVE PROTEIN OS=HOMO SAPIENS GN=CTSA PE=1 SV=2 - [PPGB_HUMAN]	70.66	0.0271	1	1	1	2	480	54.4	6.61
P12955	XAA-PRO DIPEPTIDASE OS=HOMO SAPIENS GN=PEPD PE=1 SV=3 - [PEPD_HUMAN]	56.04	0.0365	1	2	2	3	493	54.5	6
O60443	NON-SYNDROMIC HEARING IMPAIRMENT PROTEIN 5 OS=HOMO SAPIENS GN=DFNA5 PE=1 SV=2 - [DFNA5_HUMAN]	81.39	0.0766	1	3	3	6	496	54.5	5.17
Q8NBI5	SOLUTE CARRIER FAMILY 43 MEMBER 3 OS=HOMO SAPIENS GN=SLC43A3 PE=1 SV=2 - [S43A3_HUMAN]	22.15	0.0326	1	2	2	2	491	54.5	8.53
Q9UBM7	7-dehydrocholesterol reductase os=homo sapiens gn=dhcr7 pe=1 sv=1 - [dhcr7_human]	39.09	0.0232	1	1	1	2	475	54.5	8.7
Q9UBM7	7-dehydrocholesterol reductase os=homo sapiens gn=dhcr7 pe=1 sv=1 - [dhcr7_human]	60.48	0.0421	1	2	2	3	475	54.5	8.7
P12955	xaa-pro dipeptidase os=homo sapiens gn=pepd pe=1 sv=3 - [pepd_human]	25.44	0.0203	1	1	1	1	493	54.5	6
Q9UBM7	7-dehydrocholesterol reductase os=homo sapiens gn=dhcr7 pe=1 sv=1 - [dhcr7_human]	39.25	0.0232	1	1	1	3	475	54.5	8.7
P12955	XAA-PRO DIPEPTIDASE OS=HOMO SAPIENS GN=PEPD PE=1 SV=3 - [PEPD_HUMAN]	70.27	0.0203	1	1	1	3	493	54.5	6
P07954	FUMARATE HYDRATASE, MITOCHONDRIAL OS=HOMO SAPIENS GN=FH PE=1 SV=3 - [FUMH_HUMAN]	196.46	0.1373	1	5	5	10	510	54.6	8.76
P09913	INTERFERON-INDUCED PROTEIN WITH TETRATRICOPEPTIDE REPEATS 2 OS=HOMO SAPIENS GN=IFIT2 PE=1 SV=1 - [IFIT2_HUMAN]	64.64	0.072	1	3	3	4	472	54.6	6.76
P07954	fumarate hydratase, mitochondrial os=homo sapiens gn=fh pe=1 sv=3 - [fumh_human]	42.89	0.0353	1	1	1	1	510	54.6	8.76
P07954	FUMARATE HYDRATASE, MITOCHONDRIAL OS=HOMO SAPIENS GN=FH PE=1 SV=3 - [FUMH_HUMAN]	40.74	0.0725	1	2	2	2	510	54.6	8.76
P07954	FUMARATE HYDRATASE, MITOCHONDRIAL OS=HOMO SAPIENS GN=FH PE=1 SV=3 - [FUMH_HUMAN]	1661.21	0.3588	1	13	13	66	510	54.6	8.76
Q16537	SERINE/THREONINE-PROTEIN PHOSPHATASE 2A 56 KDA REGULATORY SUBUNIT EPSILON ISOFORM OS=HOMO SAPIENS GN=PPP2R5E PE=1 SV=1 - [2A5E_HUMAN]	68.25	0.06	2	3	3	6	467	54.7	6.95
Q8IV08	PHOSPHOLIPASE D3 OS=HOMO SAPIENS GN=PLD3 PE=1 SV=1 - [PLD3_HUMAN]	82.71	0.0653	1	3	3	6	490	54.7	6.47
Q8IV08	PHOSPHOLIPASE D3 OS=HOMO SAPIENS GN=PLD3 PE=1 SV=1 - [PLD3_HUMAN]	75.15	0.0408	1	2	2	3	490	54.7	6.47
Q8IV08	PHOSPHOLIPASE D3 OS=HOMO SAPIENS GN=PLD3 PE=1 SV=1 - [PLD3_HUMAN]	75.41	0.0408	1	2	2	3	490	54.7	6.47
P51648	FATTY ALDEHYDE DEHYDROGENASE OS=HOMO SAPIENS GN=ALDH3A2 PE=1 SV=1 - [AL3A2_HUMAN]	150.93	0.101	4	4	4	8	485	54.8	7.88
Q0VDF9	HEAT SHOCK 70 KDA PROTEIN 14 OS=HOMO SAPIENS GN=HSPA14 PE=1 SV=1 - [HSP7E_HUMAN]	0	0.0177	1	1	1	2	509	54.8	5.59
O00401	NEURAL WISKOTT-ALDRICH SYNDROME PROTEIN OS=HOMO SAPIENS GN=WASL PE=1 SV=2 - [WASL_HUMAN]	80.13	0.0158	1	1	1	3	505	54.8	7.93
P51648	fatty aldehyde dehydrogenase os=homo sapiens gn=aldh3a2 pe=1 sv=1 - [al3a2_human]	111.41	0.1361	1	6	6	7	485	54.8	7.88
Q0VDF9	heat shock 70 kda protein 14 os=homo sapiens gn=hspa14 pe=1 sv=1 - [hsp7e_human]	26.75	0.0216	1	1	1	2	509	54.8	5.59
O00401	neural wiskott-aldrich syndrome protein os=homo sapiens gn=wasl pe=1 sv=2 - [wasl_human]	65.13	0.0158	1	1	1	2	505	54.8	7.93
P51648	FATTY ALDEHYDE DEHYDROGENASE OS=HOMO SAPIENS GN=ALDH3A2 PE=1 SV=1 - [AL3A2_HUMAN]	45.48	0.0247	1	1	1	2	485	54.8	7.88
O00401	NEURAL WISKOTT-ALDRICH SYNDROME PROTEIN OS=HOMO SAPIENS GN=WASL PE=1 SV=2 - [WASL_HUMAN]	56.84	0.0772	1	3	3	4	505	54.8	7.93
P51648	FATTY ALDEHYDE DEHYDROGENASE OS=HOMO SAPIENS GN=ALDH3A2 PE=1 SV=1 - [AL3A2_HUMAN]	80.47	0.0247	1	1	1	2	485	54.8	7.88
O75844	CAAX PRENYL PROTEASE 1 HOMOLOG OS=HOMO SAPIENS GN=ZMPSTE24 PE=1 SV=2 - [FACE1_HUMAN]	142.27	0.0505	1	2	2	5	475	54.8	7.49
O00401	NEURAL WISKOTT-ALDRICH SYNDROME PROTEIN OS=HOMO SAPIENS GN=WASL PE=1 SV=2 - [WASL_HUMAN]	103.72	0.0158	1	1	1	4	505	54.8	7.93
P30566	ADENYLOSUCCINATE LYASE OS=HOMO SAPIENS GN=ADSL PE=1 SV=2 - [PUR8_HUMAN]	213.99	0.2128	1	7	7	17	484	54.9	7.11
O76021	ribosomal l1 domain-containing protein 1 os=homo sapiens gn=rsl1d1 pe=1 sv=3 - [rl1d1_human]	293.82	0.0939	1	4	4	11	490	54.9	10.13
O76021	ribosomal l1 domain-containing protein 1 os=homo sapiens gn=rsl1d1 pe=1 sv=3 - [rl1d1_human]	27.61	0.0429	1	2	2	3	490	54.9	10.13
O76021	ribosomal l1 domain-containing protein 1 os=homo sapiens gn=rsl1d1 pe=1 sv=3 - [rl1d1_human]	231.24	0.0673	1	3	3	7	490	54.9	10.13
O76021	RIBOSOMAL L1 DOMAIN-CONTAINING PROTEIN 1 OS=HOMO SAPIENS GN=RSL1D1 PE=1 SV=3 - [RL1D1_HUMAN]	125.18	0.0633	1	3	3	9	490	54.9	10.13
P30566	ADENYLOSUCCINATE LYASE OS=HOMO SAPIENS GN=ADSL PE=1 SV=2 - [PUR8_HUMAN]	70.38	0.1178	1	4	4	8	484	54.9	7.11
Q01650	LARGE NEUTRAL AMINO ACIDS TRANSPORTER SMALL SUBUNIT 1 OS=HOMO SAPIENS GN=SLC7A5 PE=1 SV=2 - [LAT1_HUMAN]	116.36	0.0671	1	2	2	4	507	55	7.72
O60701	UDP-GLUCOSE 6-DEHYDROGENASE OS=HOMO SAPIENS GN=UGDH PE=1 SV=1 - [UGDH_HUMAN]	26.64	0.0263	1	1	1	2	494	55	7.12
Q01650	large neutral amino acids transporter small subunit 1 os=homo sapiens gn=slc7a5 pe=1 sv=2 - [lat1_human]	184.61	0.0947	1	3	3	9	507	55	7.72
O60701	udp-glucose 6-dehydrogenase os=homo sapiens gn=ugdh pe=1 sv=1 - [ugdh_human]	220.79	0.164	1	7	7	14	494	55	7.12
Q01650	large neutral amino acids transporter small subunit 1 os=homo sapiens gn=slc7a5 pe=1 sv=2 - [lat1_human]	176.25	0.0671	1	2	2	6	507	55	7.72
O60701	udp-glucose 6-dehydrogenase os=homo sapiens gn=ugdh pe=1 sv=1 - [ugdh_human]	1091.75	0.4777	1	16	16	47	494	55	7.12
Q01650	large neutral amino acids transporter small subunit 1 os=homo sapiens gn=slc7a5 pe=1 sv=2 - [lat1_human]	213.35	0.0671	1	2	2	5	507	55	7.72
O60701	udp-glucose 6-dehydrogenase os=homo sapiens gn=ugdh pe=1 sv=1 - [ugdh_human]	304.17	0.164	1	7	7	12	494	55	7.12
Q01650	LARGE NEUTRAL AMINO ACIDS TRANSPORTER SMALL SUBUNIT 1 OS=HOMO SAPIENS GN=SLC7A5 PE=1 SV=2 - [LAT1_HUMAN]	64.18	0.0355	1	1	1	3	507	55	7.72
O60701	UDP-GLUCOSE 6-DEHYDROGENASE OS=HOMO SAPIENS GN=UGDH PE=1 SV=1 - [UGDH_HUMAN]	115.51	0.1113	1	5	5	8	494	55	7.12
Q01650	LARGE NEUTRAL AMINO ACIDS TRANSPORTER SMALL SUBUNIT 1 OS=HOMO SAPIENS GN=SLC7A5 PE=1 SV=2 - [LAT1_HUMAN]	150.6	0.0631	1	2	2	4	507	55	7.72
Q9UMS4	PRE-MRNA-PROCESSING FACTOR 19 OS=HOMO SAPIENS GN=PRPF19 PE=1 SV=1 - [PRP19_HUMAN]	845.82	0.2917	1	9	9	36	504	55.1	6.61
Q9UMS4	pre-mrna-processing factor 19 os=homo sapiens gn=prpf19 pe=1 sv=1 - [prp19_human]	294.82	0.1786	1	6	6	16	504	55.1	6.61
Q13547	histone deacetylase 1 os=homo sapiens gn=hdac1 pe=1 sv=1 - [hdac1_human]	91.63	0.0581	2	1	3	9	482	55.1	5.48
Q9UMS4	pre-mrna-processing factor 19 os=homo sapiens gn=prpf19 pe=1 sv=1 - [prp19_human]	810.41	0.2917	1	9	9	34	504	55.1	6.61
Q13547	histone deacetylase 1 os=homo sapiens gn=hdac1 pe=1 sv=1 - [hdac1_human]	109.99	0.1079	2	1	5	8	482	55.1	5.48
Q9UMS4	pre-mrna-processing factor 19 os=homo sapiens gn=prpf19 pe=1 sv=1 - [prp19_human]	311.94	0.2242	1	8	8	22	504	55.1	6.61
Q13547	histone deacetylase 1 os=homo sapiens gn=hdac1 pe=1 sv=1 - [hdac1_human]	133.48	0.0788	1	1	3	7	482	55.1	5.48
Q9UMS4	PRE-MRNA-PROCESSING FACTOR 19 OS=HOMO SAPIENS GN=PRPF19 PE=1 SV=1 - [PRP19_HUMAN]	253.99	0.1964	1	6	6	13	504	55.1	6.61
Q9UMS4	PRE-MRNA-PROCESSING FACTOR 19 OS=HOMO SAPIENS GN=PRPF19 PE=1 SV=1 - [PRP19_HUMAN]	37.27	0.0278	1	1	1	1	504	55.1	6.61
Q9Y3I0	UPF0027 PROTEIN C22ORF28 OS=HOMO SAPIENS GN=C22ORF28 PE=1 SV=1 - [CV028_HUMAN]	550.62	0.305	1	12	12	32	505	55.2	7.23
Q9Y3I0	upf0027 protein c22orf28 os=homo sapiens gn=c22orf28 pe=1 sv=1 - [cv028_human]	546.77	0.2733	1	12	12	33	505	55.2	7.23
Q9Y3I0	UPF0027 PROTEIN C22ORF28 OS=HOMO SAPIENS GN=C22ORF28 PE=1 SV=1 - [CV028_HUMAN]	0	0.0218	1	1	1	1	505	55.2	7.23
O75907	DIACYLGLYCEROL O-ACYLTRANSFERASE 1 OS=HOMO SAPIENS GN=DGAT1 PE=2 SV=2 - [DGAT1_HUMAN]	20.71	0.043	1	1	1	1	488	55.2	9.32
P49419	ALPHA-AMINOADIPIC SEMIALDEHYDE DEHYDROGENASE OS=HOMO SAPIENS GN=ALDH7A1 PE=1 SV=4 - [AL7A1_HUMAN]	878.64	0.3072	1	12	12	40	511	55.3	6.86
P09914	INTERFERON-INDUCED PROTEIN WITH TETRATRICOPEPTIDE REPEATS 1 OS=HOMO SAPIENS GN=IFIT1 PE=1 SV=2 - [IFIT1_HUMAN]	189.96	0.0858	1	3	3	8	478	55.3	7.2
Q92769	histone deacetylase 2 os=homo sapiens gn=hdac2 pe=1 sv=2 - [hdac2_human]	80.15	0.1291	2	3	5	12	488	55.3	5.91
P49419	alpha-aminoadipic semialdehyde dehydrogenase os=homo sapiens gn=aldh7a1 pe=1 sv=4 - [al7a1_human]	221.9	0.2603	1	10	10	17	511	55.3	6.86
Q92769	histone deacetylase 2 os=homo sapiens gn=hdac2 pe=1 sv=2 - [hdac2_human]	325.72	0.1783	2	3	7	20	488	55.3	5.91
Q92769	histone deacetylase 2 os=homo sapiens gn=hdac2 pe=1 sv=2 - [hdac2_human]	105.87	0.0779	1	1	3	6	488	55.3	5.91
P49419	ALPHA-AMINOADIPIC SEMIALDEHYDE DEHYDROGENASE OS=HOMO SAPIENS GN=ALDH7A1 PE=1 SV=4 - [AL7A1_HUMAN]	80.56	0.0939	1	4	4	7	511	55.3	6.86
Q92769	HISTONE DEACETYLASE 2 OS=HOMO SAPIENS GN=HDAC2 PE=1 SV=2 - [HDAC2_HUMAN]	108.98	0.1926	2	6	7	16	488	55.3	5.91
Q7Z3B4	NUCLEOPORIN P54 OS=HOMO SAPIENS GN=NUP54 PE=1 SV=2 - [NUP54_HUMAN]	290.56	0.1893	1	7	7	12	507	55.4	7.02
Q8NCA5	PROTEIN FAM98A OS=HOMO SAPIENS GN=FAM98A PE=1 SV=1 - [FA98A_HUMAN]	358.54	0.0713	1	3	3	8	519	55.4	9.03
Q14790	CASPASE-8 OS=HOMO SAPIENS GN=CASP8 PE=1 SV=1 - [CASP8_HUMAN]	51.48	0.0585	1	2	2	2	479	55.4	5.1
Q8WWY3	U4/U6 SMALL NUCLEAR RIBONUCLEOPROTEIN PRP31 OS=HOMO SAPIENS GN=PRPF31 PE=1 SV=2 - [PRP31_HUMAN]	293.09	0.1423	1	5	5	11	499	55.4	5.78
P20839	inosine-5'-monophosphate dehydrogenase 1 os=homo sapiens gn=impdh1 pe=1 sv=2 - [imdh1_human]	51.16	0.0467	1	2	2	4	514	55.4	6.9
P43026	growth/differentiation factor 5 os=homo sapiens gn=gdf5 pe=1 sv=3 - [gdf5_human]	34.45	0.018	1	1	1	1	501	55.4	9.79
P20839	INOSINE-5'-MONOPHOSPHATE DEHYDROGENASE 1 OS=HOMO SAPIENS GN=IMPDH1 PE=1 SV=2 - [IMDH1_HUMAN]	0	0.0214	1	1	1	1	514	55.4	6.9
P43026	GROWTH/DIFFERENTIATION FACTOR 5 OS=HOMO SAPIENS GN=GDF5 PE=1 SV=3 - [GDF5_HUMAN]	49.44	0.018	1	1	1	2	501	55.4	9.79
Q7Z3B4	NUCLEOPORIN P54 OS=HOMO SAPIENS GN=NUP54 PE=1 SV=2 - [NUP54_HUMAN]	35.69	0.0493	1	2	2	3	507	55.4	7.02
Q8WWY3	U4/U6 SMALL NUCLEAR RIBONUCLEOPROTEIN PRP31 OS=HOMO SAPIENS GN=PRPF31 PE=1 SV=2 - [PRP31_HUMAN]	225.51	0.1483	1	5	5	10	499	55.4	5.78
Q13098	COP9 SIGNALOSOME COMPLEX SUBUNIT 1 OS=HOMO SAPIENS GN=GPS1 PE=1 SV=4 - [CSN1_HUMAN]	77.65	0.0509	1	3	3	4	491	55.5	6.74
P43490	NICOTINAMIDE PHOSPHORIBOSYLTRANSFERASE OS=HOMO SAPIENS GN=NAMPT PE=1 SV=1 - [NAMPT_HUMAN]	1622.71	0.4847	1	19	19	83	491	55.5	7.15
Q13098	cop9 signalosome complex subunit 1 os=homo sapiens gn=gps1 pe=1 sv=4 - [csn1_human]	80.95	0.0733	1	4	4	5	491	55.5	6.74
P43490	nicotinamide phosphoribosyltransferase os=homo sapiens gn=nampt pe=1 sv=1 - [nampt_human]	0	0.0204	1	1	1	2	491	55.5	7.15
P43490	NICOTINAMIDE PHOSPHORIBOSYLTRANSFERASE OS=HOMO SAPIENS GN=NAMPT PE=1 SV=1 - [NAMPT_HUMAN]	67.55	0.0346	1	2	2	6	491	55.5	7.15
Q9BZK7	F-BOX-LIKE/WD REPEAT-CONTAINING PROTEIN TBL1XR1 OS=HOMO SAPIENS GN=TBL1XR1 PE=1 SV=1 - [TBL1R_HUMAN]	28.06	0.0253	3	1	1	2	514	55.6	5.55
Q9BZK7	f-box-like/wd repeat-containing protein tbl1xr1 os=homo sapiens gn=tbl1xr1 pe=1 sv=1 - [tbl1r_human]	177.48	0.0759	2	2	2	4	514	55.6	5.55
Q9BZK7	F-BOX-LIKE/WD REPEAT-CONTAINING PROTEIN TBL1XR1 OS=HOMO SAPIENS GN=TBL1XR1 PE=1 SV=1 - [TBL1R_HUMAN]	63.79	0.0759	2	2	2	2	514	55.6	5.55
Q06330	RECOMBINING BINDING PROTEIN SUPPRESSOR OF HAIRLESS OS=HOMO SAPIENS GN=RBPJ PE=1 SV=2 - [SUH_HUMAN]	36.77	0.054	1	2	2	3	500	55.6	7.18
P61011	SIGNAL RECOGNITION PARTICLE 54 KDA PROTEIN OS=HOMO SAPIENS GN=SRP54 PE=1 SV=1 - [SRP54_HUMAN]	146.05	0.1746	1	9	9	12	504	55.7	8.75
Q9UNF0	protein kinase c and casein kinase substrate in neurons protein 2 os=homo sapiens gn=pacsin2 pe=1 sv=2 - [pacn2_human]	45.1	0.0638	1	3	3	5	486	55.7	5.2
P61011	signal recognition particle 54 kda protein os=homo sapiens gn=srp54 pe=1 sv=1 - [srp54_human]	38.79	0.0397	1	2	2	4	504	55.7	8.75
P15170	eukaryotic peptide chain release factor gtp-binding subunit erf3a os=homo sapiens gn=gspt1 pe=1 sv=1 - [erf3a_human]	119.99	0.1663	2	6	6	9	499	55.7	5.62
P12268	INOSINE-5'-MONOPHOSPHATE DEHYDROGENASE 2 OS=HOMO SAPIENS GN=IMPDH2 PE=1 SV=2 - [IMDH2_HUMAN]	1149.19	0.3016	1	14	14	49	514	55.8	6.9
Q8NDH3	PROBABLE AMINOPEPTIDASE NPEPL1 OS=HOMO SAPIENS GN=NPEPL1 PE=1 SV=3 - [PEPL1_HUMAN]	0	0.0229	1	1	1	1	523	55.8	6.87
Q9UI12	V-TYPE PROTON ATPASE SUBUNIT H OS=HOMO SAPIENS GN=ATP6V1H PE=1 SV=1 - [VATH_HUMAN]	62.78	0.0414	1	2	2	2	483	55.8	6.48
P12268	inosine-5'-monophosphate dehydrogenase 2 os=homo sapiens gn=impdh2 pe=1 sv=2 - [imdh2_human]	65.09	0.0214	1	1	1	3	514	55.8	6.9
Q96A33	coiled-coil domain-containing protein 47 os=homo sapiens gn=ccdc47 pe=1 sv=1 - [ccd47_human]	308.66	0.1408	1	6	6	19	483	55.8	4.87
Q14CN4	keratin, type ii cytoskeletal 72 os=homo sapiens gn=krt72 pe=1 sv=2 - [k2c72_human]	208.96	0.0411	6	1	3	15	511	55.8	6.89
P12268	inosine-5'-monophosphate dehydrogenase 2 os=homo sapiens gn=impdh2 pe=1 sv=2 - [imdh2_human]	1131.56	0.3424	1	14	14	43	514	55.8	6.9
Q96A33	coiled-coil domain-containing protein 47 os=homo sapiens gn=ccdc47 pe=1 sv=1 - [ccd47_human]	285.57	0.1408	1	6	6	13	483	55.8	4.87
Q8NDH3	probable aminopeptidase npepl1 os=homo sapiens gn=npepl1 pe=1 sv=3 - [pepl1_human]	29.86	0.0229	1	1	1	1	523	55.8	6.87
P42785	lysosomal pro-x carboxypeptidase os=homo sapiens gn=prcp pe=1 sv=1 - [pcp_human]	34.49	0.0141	1	1	1	1	496	55.8	7.21
Q14CN4	keratin, type ii cytoskeletal 72 os=homo sapiens gn=krt72 pe=1 sv=2 - [k2c72_human]	191.29	0.0411	6	1	3	11	511	55.8	6.89
P12268	inosine-5'-monophosphate dehydrogenase 2 os=homo sapiens gn=impdh2 pe=1 sv=2 - [imdh2_human]	20.38	0.0272	1	1	1	1	514	55.8	6.9
Q96A33	coiled-coil domain-containing protein 47 os=homo sapiens gn=ccdc47 pe=1 sv=1 - [ccd47_human]	37.81	0.0559	1	2	2	4	483	55.8	4.87
Q13610	periodic tryptophan protein 1 homolog os=homo sapiens gn=pwp1 pe=1 sv=1 - [pwp1_human]	42.99	0.1118	1	4	4	9	501	55.8	4.77
P12268	INOSINE-5'-MONOPHOSPHATE DEHYDROGENASE 2 OS=HOMO SAPIENS GN=IMPDH2 PE=1 SV=2 - [IMDH2_HUMAN]	242.6	0.1634	1	7	7	11	514	55.8	6.9
Q96A33	COILED-COIL DOMAIN-CONTAINING PROTEIN 47 OS=HOMO SAPIENS GN=CCDC47 PE=1 SV=1 - [CCD47_HUMAN]	34.34	0.0538	1	2	2	4	483	55.8	4.87
Q13610	PERIODIC TRYPTOPHAN PROTEIN 1 HOMOLOG OS=HOMO SAPIENS GN=PWP1 PE=1 SV=1 - [PWP1_HUMAN]	21.66	0.0299	1	1	1	1	501	55.8	4.77
Q9UJA5	TRNA (ADENINE-N(1)-)-METHYLTRANSFERASE NON-CATALYTIC SUBUNIT TRM6 OS=HOMO SAPIENS GN=TRMT6 PE=1 SV=1 - [TRM6_HUMAN]	25.41	0.0141	1	1	1	1	497	55.8	7.55
O14879	INTERFERON-INDUCED PROTEIN WITH TETRATRICOPEPTIDE REPEATS 3 OS=HOMO SAPIENS GN=IFIT3 PE=1 SV=1 - [IFIT3_HUMAN]	96.74	0.0347	1	1	1	2	490	55.9	5.2
P34897	SERINE HYDROXYMETHYLTRANSFERASE, MITOCHONDRIAL OS=HOMO SAPIENS GN=SHMT2 PE=1 SV=3 - [GLYM_HUMAN]	2989.01	0.5754	2	23	23	118	504	56	8.53
Q9P258	PROTEIN RCC2 OS=HOMO SAPIENS GN=RCC2 PE=1 SV=2 - [RCC2_HUMAN]	32.78	0.0364	1	2	2	5	522	56	8.78
P34897	serine hydroxymethyltransferase, mitochondrial os=homo sapiens gn=shmt2 pe=1 sv=3 - [glym_human]	371.15	0.131	1	6	6	15	504	56	8.53
P54578	ubiquitin carboxyl-terminal hydrolase 14 os=homo sapiens gn=usp14 pe=1 sv=3 - [ubp14_human]	449.35	0.166	1	7	7	19	494	56	5.3
Q9P258	protein rcc2 os=homo sapiens gn=rcc2 pe=1 sv=2 - [rcc2_human]	93.75	0.1475	1	6	6	11	522	56	8.78
P34897	serine hydroxymethyltransferase, mitochondrial os=homo sapiens gn=shmt2 pe=1 sv=3 - [glym_human]	1075.94	0.3452	1	14	15	44	504	56	8.53
P54578	ubiquitin carboxyl-terminal hydrolase 14 os=homo sapiens gn=usp14 pe=1 sv=3 - [ubp14_human]	735.55	0.2146	1	9	9	28	494	56	5.3
Q9P258	protein rcc2 os=homo sapiens gn=rcc2 pe=1 sv=2 - [rcc2_human]	437.58	0.2414	1	10	10	28	522	56	8.78
P34897	serine hydroxymethyltransferase, mitochondrial os=homo sapiens gn=shmt2 pe=1 sv=3 - [glym_human]	464.19	0.1905	1	7	8	16	504	56	8.53
P54578	ubiquitin carboxyl-terminal hydrolase 14 os=homo sapiens gn=usp14 pe=1 sv=3 - [ubp14_human]	97.8	0.0709	1	2	2	5	494	56	5.3
Q9P258	protein rcc2 os=homo sapiens gn=rcc2 pe=1 sv=2 - [rcc2_human]	139.56	0.1877	1	8	8	9	522	56	8.78
P34897	SERINE HYDROXYMETHYLTRANSFERASE, MITOCHONDRIAL OS=HOMO SAPIENS GN=SHMT2 PE=1 SV=3 - [GLYM_HUMAN]	447.94	0.2024	2	9	9	19	504	56	8.53
P54578	UBIQUITIN CARBOXYL-TERMINAL HYDROLASE 14 OS=HOMO SAPIENS GN=USP14 PE=1 SV=3 - [UBP14_HUMAN]	397.57	0.1174	1	4	4	13	494	56	5.3
P34897	SERINE HYDROXYMETHYLTRANSFERASE, MITOCHONDRIAL OS=HOMO SAPIENS GN=SHMT2 PE=1 SV=3 - [GLYM_HUMAN]	157.95	0.0893	1	4	4	8	504	56	8.53
P54578	UBIQUITIN CARBOXYL-TERMINAL HYDROLASE 14 OS=HOMO SAPIENS GN=USP14 PE=1 SV=3 - [UBP14_HUMAN]	58.46	0.0486	1	1	1	1	494	56	5.3
P28838	CYTOSOL AMINOPEPTIDASE OS=HOMO SAPIENS GN=LAP3 PE=1 SV=3 - [AMPL_HUMAN]	1559.35	0.5491	1	22	22	70	519	56.1	7.93
P55809	SUCCINYL-COA:3-KETOACID-COENZYME A TRANSFERASE 1, MITOCHONDRIAL OS=HOMO SAPIENS GN=OXCT1 PE=1 SV=1 - [SCOT1_HUMAN]	345.98	0.1173	1	3	3	7	520	56.1	7.46
P28838	cytosol aminopeptidase os=homo sapiens gn=lap3 pe=1 sv=3 - [ampl_human]	68.46	0.0385	1	2	2	4	519	56.1	7.93
P28838	cytosol aminopeptidase os=homo sapiens gn=lap3 pe=1 sv=3 - [ampl_human]	85.04	0.0944	1	4	4	7	519	56.1	7.93
P55809	succinyl-coa:3-ketoacid-coenzyme a transferase 1, mitochondrial os=homo sapiens gn=oxct1 pe=1 sv=1 - [scot1_human]	134.07	0.0654	1	2	2	4	520	56.1	7.46
P28838	cytosol aminopeptidase os=homo sapiens gn=lap3 pe=1 sv=3 - [ampl_human]	35.98	0.0154	1	1	1	2	519	56.1	7.93
[truncated: 1,545 more rows]
